# Supplementary material for: Population-level analyses identify host and environmental variables influencing the vaginal microbiome
Source: Signal Transduct Target Ther. 2025 Feb 19;10:64. doi: 10.1038/s41392-025-02152-8 (PMC11836416; doi:10.1038/s41392-025-02152-8)
Supplement: Supplementary file 2 — supplementary table 1 [file 41392_2025_2152_MOESM2_ESM.xlsx]

## Sheet: Table S1
Table S1. Detailed description of the 81 variables in the study.
Variable	Description	Category	n(%)	Unit
Adenomyosis	Adenomyosis	OB-GYN related
	No		6003 (88.9%)
	Yes		97 (1.4%)
	NA		655 (9.7%)
Age	Age	Female physiology	33.9±6.3	years
	<35		4101(60.7%)
	35~41		1939(28.7%)
	42~49		546(8.1%)
	≥50		169(2.5%)
	NA		0
Alb	Albumin	Laboratory measures	46.6±2.4	g/L
	＜35		5 (0.1%)
	35~40		26 (0.4%)
	≥40		5282 (78.2%)
	NA		1442 (21.3%)
ALT	Alanine aminotransferase	Laboratory measures	16.9±24.7	IU/L
	<40		5083 (75.2%)
	40~80		182 (2.7%)
	≥80		48 (0.7%)
	NA		1442 (21.3%)
AMH	Anti-mullerian hormone	Laboratory measures	3.6±3.7	ng/ml
	<1.0		1073 (15.9%)
	1.0~3.5		2359 (34.9%)
	≥3.5		2015 (29.8%)
	NA		1308 (19.4%)
IUA	Intrauterine adhesion	OB-GYN related
	No		5159 (76.4%)
	IUA		565 (8.4%)
	IUA treatment history		45 (0.7%)
	IUA+IUA treatment history		331 (4.9%)
	NA		655 (9.7%)
AST/ALT	Ratio of AST to ALT	Laboratory measures	1.2±0.4
	≤1		2096 (31.0%)
	>1		3217 (47.6%)
	NA		1442 (21.3%)
AST	Aspartate aminotransferase	Laboratory measures	16.8±13.9	IU/L
	<35		5192 (76.9%)
	35~80		104 (1.5%)
	≥80		17 (0.3%)
	NA		1442 (21.3%)
Birthplace (province)	Birthplace (province)	Social factors
	AH		29 (0.4%)
	BJ		5 (0.1%)
	CQ		5 (0.1%)
	FJ		4 (0.1%)
	GD		4 (0.1%)
	GS		7 (0.1%)
	GX		10 (0.1%)
	GZ		8 (0.1%)
	HI		1 (0.01%)
	HB		8 (0.1%)
	HE		99 (1.5%)
	HA		74 (1.1%)
	HL		71 (1.1%)
	HN		8 (0.1%)
	JL		36 (0.5%)
	JS		39 (0.6%)
	JX		5 (0.1%)
	LN		17 (0.3%)
	NM		26 (0.4%)
	NX		2 (0.03%)
	QH		2 (0.03%)
	SN		15 (0.2%)
	SC		19 (0.3%)
	SD		6218 (92.1%)
	SX		19 (0.3%)
	TJ		6 (0.1%)
	XJ		7 (0.1%)
	YN		5 (0.1%)
	ZJ		6 (0.1%)
Birthplace (geographical division)	Birthplace (geographical division)	Social factors
	Central region		90 (1.3%)
	East region		6301 (93.3%)
	North region		155 (2.3%)
	Northeast region		124 (1.8%)
	Northwest region		33 (0.5%)
	South region		15 (0.2%)
	Southwest region		37 (0.5%)
BMI	Body mass index	Anthropometrics	24±3.7	kg/m2
	<25		3772 (55.8%)
	≥25		2627 (38.9%)
	NA		356 (5.3%)
BUN	Blood urea nitrogen	Laboratory measures	4.1±1.2	mmol/L
	<2.6		120 (1.8%)
	2.6~7.5		4065 (60.2%)
	≥7.5		14 (0.2%)
	NA		2556 (37.8%)
BV	Bacterial vaginosis	Vaginal dysbiosis
	Normal		5200 (77.0%)
	Intermediate		835 (12.4%)
	BV		566 (8.4%)
	NA		154 (2.3%)
Cervical polyps	Cervical polyps	OB-GYN related
	No		613 (9.1%)
	Yes		42 (0.6%)
	NA		6100 (90.3%)
Contraception	Contraception	Lifestyle
	Condom		912 (13.5%)
	No contraception		4041 (59.8%)
	IUD		149 (2.2%)
	NA		1653(24.5%)
Cr	Serum creatinine	Laboratory measures	55.1±8	ummol/L
	<41		96 (1.4%)
	41~73		4007 (59.3%)
	≥73		95 (1.4%)
	NA		2557 (37.9%)
CS history	Cesarean section history	OB-GYN related
	No		4709 (69.7%)
	Cesarean-scarred uterus		1329 (19.7%)
	Cesarean scar diverticulum		62 (0.9%)
	NA		655 (9.7%)
Month	Sampling month	Environment
	Mar		744 (11.0%)
	Apr		1024 (15.2%)
	May		869 (12.9%)
	Jun		898 (13.3%)
	Jul		1304 (19.3%)
	Aug		1113 (16.5%)
	Sep		803 (11.9%)
DBP	Diastolic blood pressure	Anthropometrics	68.1±9.7	mmHg
	<90		4108 (60.8%)
	90~100		75 (1.1%)
	100~110		13 (0.2%)
	≥110		3 (0.04%)
	NA		2556 (37.8%)
Delivery mode	Delivery mode	OB-GYN related
	No pregnancy histoty		2147 (31.8%)
	Only abortion history		1575 (23.3%)
	Only vaginal delivery history		1283 (19.0%)
	Only ceserean history		1511 (22.4%)
	Cesarean and vaginal delivery history		101 (1.5%)
	NA		138 (2.0%)
Douching freq	Vaginal douching frequency	Lifestyle		4 point scale
	Weekly		368 (5.4%)
	Monthly		157 (2.3%)
	Seasonly		812 (12.0%)
	Never		4081 (60.4%)
	NA		1337 (19.8%)
Dysmenorrhea	Dysmenorrhea	OB-GYN related		4 point scale
	No		281 (4.2%)
	Mild		118 (1.7%)
	Moderate		5 (0.1%)
	Severe		2 (0.03%)
	NA		6349 (94%)
E2	Estradiol	Laboratory measures	102.9±96.7	pg/mL
	<12.5		75 (1.1%)
	12.5~166		264 (3.9%)
	≥166		72 (1.1%)
	NA		6344 (93.9%)
Basal E2	Basal estradiol	Laboratory measures	40.7±27.7	pg/mL
	<80		5207 (77.1%)
	≥80		209 (3.1%)
	NA		1339 (19.8%)
Education	Education	Social factors		4 point scale
	Primary school or less than a primary school diploma		325 (4.8%)
	Middle school		2060 (30.5%)
	High school		1547 (22.9%)
	College or a higher educational level		2506 (37.1%)
	NA		317 (4.7%)
Endometriosis	Endometriosis	OB-GYN related
	No		5769 (85.4%)
	Yes		331 (4.9%)
	NA		655 (9.7%)
EP	Ectopic pregnancy	OB-GYN related		times
	0		5754 (85.2%)
	1		606 (9.0%)
	2		199 (2.9%)
	3		54 (0.8%)
	≥4		5 (0.1%)
	NA		137 (2.0%)
Exercise freq	Exercise frequency	Lifestyle		4 point scale
	Never or rarely		454 (6.7%)
	Occasionally		1334 (19.7%)
	Regularly		390 (5.8%)
	Daily		363 (5.4%)
	NA		4214 (62.4%)
FSH	Follicle stimulating hormone	Laboratory measures	14.7±20.2	IU/L
	<10		251 (3.7%)
	10~15		26 (0.4%)
	15~25		17 (0.3%)
	25~40		18 (0.3%)
	≥40		48 (0.7%)
	NA		6395 (94.7%)
Basal FSH	Basal follicle stimulating hormone	Laboratory measures	7.1±4.2	IU/L
	<10		4950 (73.3%)
	10~15		348 (5.2%)
	15~25		92 (1.4%)
	25~40		23 (0.3%)
	≥40		5 (0.1%)
	NA		1337 (19.8%)
GGT	Gamma-glutamyl transferase	Laboratory measures	16.6±13.5	IU/L
	<7		79 (1.2%)
	7~45		5074 (75.1%)
	≥45		160 (2.4%)
	NA		1442 (21.3%)
FPG	Fasting blood glucose	Laboratory measures	5.4±0.7	mmol/L
	<3.9		3 (0.04%)
	3.9~6.1		4903 (72.6%)
	6.1~7.0		313 (4.6%)
	≥7.0		134 (2.0%)
	NA		1402 (20.8%)
PPG	2-hour postprandial blood glucose	Laboratory measures	7.1±2	mmol/L
	<7.8		274 (4.1%)
	7.8~11.1		83 (1.2%)
	≥11.1		16 (0.2%)
	NA		6382 (94.5%)
HDL	High-density lipoprotein	Laboratory measures	1.4±0.3	mmol/L
	<1		629 (9.3%)
	≥1		4262 (63.1%)
	NA		1864 (27.6%)
Hgb	Hemoglobin	Laboratory measures	131.4±12.3	g/L
	<90		28 (0.4%)
	90~110		224 (3.3%)
	≥110		4249 (62.9%)
	NA		2254 (33.4%)
Hysteromyoma	Hysteromyoma	OB-GYN related
	No		6155 (91.1%)
	Multiple myoma or single myoma with average diameter ≥5cm under ultrasound or with a history of hysteromyomectomy		536 (7.9%)
	Pure submucous myoma		39 (0.6%)
	Multiple myoma and submucous myoma		25 (0.4%)
Income	Household income/number of household member	Social factors		Yuan/month
	<1000		277 (4.1%)
	1000~5000		2682 (39.7%)
	5000~10000		1788 (26.5%)
	≥10000		643 (9.5%)
	NA		1365 (20.2%)
Infertility	Infertility	OB-GYN related
	No infertility history		506 (7.5%)
	Infertility due to male factor		45 (0.7%)
	Infertility without male factor		5549 (82.1%)
	NA		655 (9.7%)
Fins	Fasting insulin	Laboratory measures	18.2±15.5	mIU/L
	<3		2 (0.03%)
	3~25		601 (8.9%)
	≥25		136 (2.0%)
	NA		6016 (89.1%)
Pins	2-hour postprandial insulin	Laboratory measures	116.6±104.6	mIU/L
	<10		3 (0.04%)
	10~60		133 (2.0%)
	≥60		306 (4.5%)
	NA		6313 (93.5%)
LDL	Low-density lipoprotein	Laboratory measures	2.7±0.7	mmol/L
	<1.8		368 (5.4%)
	1.8~2.6		2002 (29.6%)
	2.6~3.4		1816 (26.9%)
	3.4~4.1		569 (8.4%)
	4.1~4.9		107 (1.6%)
	≥4.9		29 (0.4%)
	NA		1864 (27.6%)
LEEP	Cervical conization or LEEP	OB-GYN related
	No		6009 (89.0%)
	Yes		91 (1.3%)
	NA		655 (9.7%)
LH	Luteinizing hormone	Laboratory measures	14.7±14.7	IU/L
	<2.4		30 (0.4%)
	2.4~10		168 (2.5%)
	10~20		70 (1.0%)
	≥20		92 (1.4%)
	NA		6395 (94.7%)
Basal LH	Basal luteinizing hormone	Laboratory measures	5.7±3.9	IU/L
	<2.4		365 (5.4%)
	2.4~10		4589 (67.9%)
	10~20		402 (6.0%)
	≥20		61 (0.9%)
	NA		1338 (19.8%)
Residence (province)	Residence (province)	Social factors
	AH		19 (0.3%)
	BJ		14 (0.2%)
	CQ		4 (0.1%)
	FJ		4 (0.1%)
	GD		3 (0.04%)
	GS		1 (0.01%)
	GX		1 (0.01%)
	GZ		5 (0.1%)
	HB		3 (0.04%)
	HE		76 (1.1%)
	HA		47 (0.7%)
	HL		21 (0.3%)
	HN		1 (0.01%)
	JL		8 (0.1%)
	JS		25 (0.4%)
	JX		3 (0.04%)
	LN		11 (0.2%)
	NM		10 (0.1%)
	QH		1 (0.01%)
	SN		3 (0.04%)
	SC		9 (0.1%)
	SD		6445 (95.4%)
	SX		7 (0.1%)
	TJ		13 (0.2%)
	XJ		4 (0.1%)
	ZJ		7 (0.1%)
	NA		10 (0.1%)
Residence (geographical division)	Residence (geographical division)	Social factors
	Central region		51 (0.8%)
	East region		6503 (96.3%)
	North region		120 (1.8%)
	Northeast region		40 (0.6%)
	Northwest region		9 (0.1%)
	South region		4 (0.1%)
	Southwest region		18 (0.3%)
	Other		10 (0.1%)
LYM abs	Lymphocyte absolute count	Laboratory measures	2.2±0.6	10^9/L
	0.8~4		300 (4.4%)
	>4		1 (0.01%)
	NA		6454 (95.5%)
LYM rel	Lymphocyte relative count (Lymphocyte/White blood cell)	Laboratory measures	31.9±6.5	%
	<20%		9 (0.1%)
	20%~40%		260 (3.8%)
	>40%		32 (0.5%)
	NA		6454 (95.5%)
Menstrual regularity	Menstrual regularity	Female physiology
	Regular		5154 (76.3%)
	Irregular		1435 (21.2%)
	NA		166 (2.5%)
Menopausal status	Menopausal status	Female physiology		3 point scale
	Premenopause		6589 (97.5%)
	Perimenopause		52 (0.8%)
	Postmenopause		106 (1.6%)
	NA		8 (0.1%)
NEU abs	Neutrophil absolute count	Laboratory measures	4.2±1.2	10^9/L
	<2.0		4 (0.1%)
	2.0~7.0		292 (4.3%)
	>7.0		5 (0.1%)
	NA		6454 (95.5%)
NEU rel	Neutrophil relative count (Lymphocyte/White blood cell)	Laboratory measures	60.1±7.1	%
	<50%		20 (0.3%)
	50%~70%		258 (3.8%)
	>70%		23 (0.3%)
	NA		6454 (95.5%)
Ovarian cysts	Ovarian cysts	OB-GYN related
	No		5906 (87.4%)
	Oophorocystectomy		163 (2.4%)
	Ovarian cyst without treatment		25 (0.4%)
	Unilateral oophorectomy		4 (0.1%)
	Ovarian cyst with a history of oophorocystectomy		2 (0.03%)
	NA		655 (9.7%)
Outdoor temp	Outdoor temperature	Environment	23.4±6.6	℃
	<10		251 (3.7%)
	10~20		1486 (22.0%)
	20~22		398 (5.9%)
	22~25		1176 (17.4%)
	25~28		1582 (23.4%)
	≥28		1862 (27.6%)
P	Progesterone	Laboratory measures	3.3±5	ng/mL
	<1.1		224 (3.3%)
	≥1.1		136 (2.0%)
	NA		6395 (94.7%)
Parity	Parity	OB-GYN related		times
	0		3723 (55.1%)
	1		2433 (36.0%)
	2		491 (7.3%)
	3		28 (0.4%)
	NA		80 (1.2%)
Basal P	Basal progesterone	Laboratory measures	0.3±0.5	ng/mL
	<1.1		5241 (77.6%)
	≥1.1		94 (1.4%)
	NA		1420 (21.0%)
PLT	Platelet count	Laboratory measures	261.1±54.8	10^9/L
	<100		16 (0.2%)
	100~300		228 (3.4%)
	>300		57 (0.8%)
	NA		6454 (95.5%)
Reduced ovarian reserve	Premature ovarian insufficiency; Premature ovarian failure; Diminished ovarian reserve	OB-GYN related
	Normal		5876 (87.0%)
	POI		12 (0.2%)
	POF		13 (0.2%)
	Diminished ovarian reserve		199 (2.9%)
	NA		655 (9.7%)
PRL	Prolactin	Laboratory measures	16.8±9.2	ng/mL
	<25		4773 (70.7%)
	25~100		655 (9.7%)
	≥100		3 (0.04%)
	NA		1324 (19.6%)
Profession	Profession	Social factors
	Farmer		422 (6.2%)
	Workers or service personnel		686 (10.2%)
	Commercial personnel		692 (10.2%)
	Teachers		458 (6.8%)
	Medical staff		182 (2.7%)
	Staff of enterprises,institutions or state organs		1306 (19.3%)
	Students or non-employment		2333 (34.5%)
	NA		676 (10.0%)
RBC	Red blood cell count	Laboratory measures	4.3±0.3	10^12/L
	<3.5		2 (0.03%)
	3.5~5.0		289 (4.3%)
	>5.0		10 (0.1%)
	NA		6454 (95.5%)
RSA	Recurrent spontaneous abortion	OB-GYN related
	No		5525 (81.8%)
	RSA without chromosome abnormallity		472 (7.0%)
	RSA with chromosome abnormality only in male		33 (0.5%)
	RSA with chromosome abnormality only in female		69 (1.0%)
	RSA with chromosome abnormality in female and male		1 (0.01%)
	NA		655 (9.7%)
RIF	Recurrent implantation failure	OB-GYN related
	No		5715 (84.6%)
	Yes		385 (5.7%)
	NA		655 (9.7%)
Reproductive tract malformation	Reproductive tract malformation	OB-GYN related
	No		5947 (88.0%)
	Septate uterus, uterus bicornis or vaginal septum		48 (0.7%)
	Post transcervical resection of septum		44 (0.7%)
	Uterus unicornis		61 (0.9%)
	NA		655 (9.7%)
SBP	Systolic blood pressure	Anthropometrics	112.4±12.8	mmHg
	<140		4124 (61.1%)
	140~160		70 (1.0%)
	160~180		4 (0.1%)
	≥180		1 (0.01%)
	NA		2556 (37.8%)
Sexual freq	Sexual frequency	Lifestyle		5 point scale
	3-4 times/week		416 (6.2%)
	1-2 times/week		2745 (40.6%)
	1-2 times/month		1606 (23.8%)
	1-2 times/year		59 (0.9%)
	No		232 (3.4%)
	NA		1697 (25.1%)
PCOS	Polycystic ovary syndrome	OB-GYN related
	No		5219 (77.3%)
	Yes		881 (13.0%)
	NA		655 (9.7%)
Smoking freq	Smoking frequency	Lifestyle		5 point scale
	10-20 cigarettes/day		2 (0.03%)
	<10 cigarettes/day		5 (0.1%)
	Ex-smoker		1 (0.01%)
	Never-smoker		343 (5.1%)
	Passive-smoker		166 (2.5%)
	NA		6238 (92.3%)
T	Testosterone	Laboratory measures	25.2±16	ng/dL
	<20		2477 (36.7%)
	20~60		3061 (45.3%)
	≥60		214 (3.2%)
	NA		1003 (14.8%)
TC	Total cholesterol	Laboratory measures	4.3±0.8	mmol/L
	<3.1		204 (3.0%)
	3.1~4.1		1928 (28.5%)
	4.1~5.2		2221 (32.9%)
	5.2~6.2		471 (7.0%)
	6.2~7.2		53 (0.8%)
	≥7.2		16 (0.2%)
	NA		1862 (27.6%)
TCT	Thinprep cytologic test	OB-GYN related
	Normal		632 (9.4%)
	ASC-US		13 (0.2%)
	AGC		2 (0.03%)
	LSIL		6 (0.1%)
	ASC-H		2 (0.03%)
	NA		6100 (90.3%)
Tenderness	Tenderness in pelvic examination	OB-GYN related
	No		635 (9.4%)
	Yes		20 (0.3%)
	NA		6100 (90.3%)
TG	Triglyceride	Laboratory measures	1.3±1	mmol/L
	<1.7		4047 (59.9%)
	1.7~2.3		434 (6.4%)
	2.3~5.7		421 (6.2%)
	≥5.7		39 (0.6%)
	NA		1814 (26.9%)
TUB	Tubal disease	OB-GYN related
	Normal		1747 (25.9%)
	Tubal inflammatory disease		3307 (49.0%)
	Ectopic pregnancy history		728 (10.8%)
	Hydrosalpinx		139 (2.1%)
	Hydrosalpinx after treatment		98 (1.5%)
	Ectopic pregnancy history and hydrosalpinx		33 (0.5%)
	Hydrosalpinx and ectopic pregnancy history		48 (0.7%)
	NA		655 (9.7%)
UEI	Unexplained infertility	OB-GYN related
	No		6017 (89.1%)
	Yes		83 (1.2%)
	NA		655 (9.7%)
VVC	Vulvovaginal candidiasis	Vaginal dysbiosis
	No		6483 (96.0%)
	Yes		154 (2.3%)
	NA		118 (1.7%)
WBC	White blood cell count	Laboratory measures	6.9±1.5	10^9/L
	<4.0		4 (0.1%)
	4.0~10.0		288 (4.3%)
	>10.0		9 (0.1%)
	NA		6454 (95.5%)
Blood type	ABO blood type	Laboratory measures
	A		1541 (22.8%)
	B		1758 (26.0%)
	O		1540 (22.8%)
	AB		622 (9.2%)
	NA		1294 (19.2%)
Residence (city)	Residence (city)	Social factors
	AH		19 (0.3%)
	BJ		14 (0.2%)
	BZ		229 (3.4%)
	CQ		4 (0.05%)
	DY		222 (3.3%)
	DZ		308 (4.6%)
	FJ		4 (0.06%)
	GD		3 (0.04%)
	GS		1 (0.01%)
	GX		1 (0.01%)
	GZ		5 (0.07%)
	HA		47 (0.7%)
	HB		3 (0.04%)
	HE		76 (1.1%)
	HL		21 (0.3%)
	HN		1 (0.01%)
	HZ		669 (9.9%)
	JL		8 (0.1%)
	JN		850 (12.6%)
	JNI		583 (8.6%)
	JS		25 (0.4%)
	JX		3 (0.04%)
	LC		406 (6.0%)
	LN		11 (0.2%)
	LY		683 (10.1%)
	NM		10 (0.1%)
	QD		308 (4.6%)
	QH		1 (0.01%)
	RZ		252 (3.7%)
	SC		9 (0.1%)
	SN		3 (0.04%)
	SX		7 (0.1%)
	TA		328 (4.9%)
	TJ		13 (0.2%)
	WF		297 (4.4%)
	WH		29 (0.4%)
	XJ		4 (0.06%)
	YT		86 (1.3%)
	YZ		15 (0.2%)
	ZB		290 (4.3%)
	ZJ		7 (0.1%)
	ZZ		201 (3.0%)
	NA		699 (10.3%)
