# Supplementary material for: Population-level analyses identify host and environmental variables influencing the vaginal microbiome
Source: Signal Transduct Target Ther. 2025 Feb 19;10:64. doi: 10.1038/s41392-025-02152-8 (PMC11836416; doi:10.1038/s41392-025-02152-8)
Supplement: Supplementary file 3 — supplementary table 2 [file 41392_2025_2152_MOESM3_ESM.xlsx]

## Sheet: Table S2
Table S2. The species-level core vaginal microbiome in the VaMHP cohort.
Core Species	Min	Q1	Median	Q3	Max	Prevalence
Lactobacillus crispatus	0	0.0519369	0.3394	0.920252	0.997891	0.9999
Lactobacillus iners	0.000162491	0.0269537	0.139125	0.813928	0.997164	1
Gardnerella vaginalis	0	0.000515279	0.0025898	0.0102831	0.972452	0.9337
Ureaplasma parvum	0	0.000202063	0.00068901	0.00263471	0.928119	0.9537
Core abundance	0.0135509	0.944264	0.987873	0.994749	1	\
