# Supplementary material for: Population-level analyses identify host and environmental variables influencing the vaginal microbiome
Source: Signal Transduct Target Ther. 2025 Feb 19;10:64. doi: 10.1038/s41392-025-02152-8 (PMC11836416; doi:10.1038/s41392-025-02152-8)
Supplement: Supplementary file 4 — supplementary table 3 [file 41392_2025_2152_MOESM4_ESM.xlsx]

## Sheet: Table S3.
Table S3. Spearman's rank correlation between the continuous and ordinal variables and the four alpha diversity indices.
	Shannon's index			Simpson's index			Observed richness			Chao1
Variable	Spearman's correlation	P value	FDR	Spearman's correlation	P value	FDR	Spearman's correlation	P value	FDR	Spearman's correlation	P value	FDR
Age	0.183936	3.74024e-52	8.85191e-51	-0.151412	1.03012e-35	2.43796e-34	0.248224	8.53477e-95	3.02984e-93	0.219413	5.6989e-74	2.02311e-72
BMI	0.0962845	1.41462e-14	2.00876e-13	-0.0734464	4.51606e-09	5.34401e-08	0.166618	8.04939e-41	1.14301e-39	0.159908	1.07508e-37	1.52661e-36
Income	-0.016103	0.238811	0.532567	0.00754437	0.581046	0.771373	-0.0475426	0.000502214	0.00237715	-0.0284152	0.0376257	0.133571
Education	-0.0784443	3.33103e-10	3.31998e-09	0.062984	4.61755e-07	4.68351e-06	-0.104905	4.03129e-17	4.77036e-16	-0.0944079	3.84024e-14	4.54429e-13
Parity	0.128919	5.59972e-26	9.9395e-25	-0.101753	9.85593e-17	1.74943e-15	0.188389	4.90596e-54	8.70808e-53	0.16681	1.37692e-42	2.44403e-41
Sexual freq	0.0651623	3.79176e-06	2.69215e-05	-0.0534279	0.000151412	0.00107503	0.0925943	4.84582e-11	3.44053e-10	0.0741506	1.42693e-07	1.12569e-06
Douching freq	-0.0011702	0.931603	0.944912	-0.00412665	0.762141	0.872774	0.0159738	0.241329	0.450904	0.0338642	0.0129739	0.0541852
Menopausal status	0.20136	2.79667e-62	9.92819e-61	-0.174336	6.72727e-47	2.38818e-45	0.220217	1.99217e-74	4.71481e-73	0.19156	1.98241e-56	4.69169e-55
Basal LH	0.0189904	0.163548	0.446611	-0.0194301	0.154012	0.499223	0.012167	0.372077	0.582743	0.00536942	0.693657	0.858965
Basal E2	0.0242607	0.0751038	0.280651	-0.0146194	0.283531	0.575163	0.036464	0.00745979	0.0311556	0.0199671	0.142984	0.31839
E2	-0.19448	7.37624e-05	0.000476103	0.164203	0.000845711	0.00517766	-0.155965	0.00153587	0.00681541	-0.0896465	0.0697834	0.206443
T	-0.0820947	5.08731e-10	4.01333e-09	0.0655901	6.92043e-07	6.14188e-06	-0.104801	1.9539e-15	1.73408e-14	-0.0861446	6.83786e-11	6.0686e-10
AMH	-0.0210459	0.121464	0.391997	0.012126	0.372273	0.644669	-0.0205291	0.130886	0.309764	-0.0174226	0.199845	0.423695
BV	0.372188	1.41262e-214	1.00296e-212	-0.314926	6.32314e-151	4.48943e-149	0.412802	2.62605e-268	1.86449e-266	0.322586	1.12784e-158	8.00765e-157
Outdoor temp	0.0382404	0.0017275	0.0094348	-0.0288402	0.0181355	0.0919728	-0.000113674	0.992571	0.997868	-0.00815623	0.50407	0.832301
Month	0.0763669	3.74082e-10	3.31998e-09	-0.0560402	4.34938e-06	3.43118e-05	0.0871132	8.73058e-13	6.88746e-12	0.0390643	0.00136932	0.00747858
Menstrual regularity	-0.00158306	0.898104	0.944912	-0.00080142	0.948311	0.961858	-0.00628835	0.610976	0.711135	-0.00413929	0.737748	0.858965
Dysmenorrhea	-0.0648917	0.192487	0.488091	0.0512611	0.303434	0.582265	-0.0603116	0.225858	0.441388	-0.0741319	0.136404	0.31839
EP	-0.0454579	0.00022672	0.00134142	0.0410317	0.000875098	0.00517766	-0.0701171	1.25953e-08	8.12966e-08	-0.0474819	0.000117362	0.000694392
Basal FSH	0.0124521	0.360932	0.616793	-0.00844941	0.535319	0.737761	0.0146207	0.2834	0.515934	0.00719833	0.597419	0.858965
Basal P	-0.00561315	0.682757	0.794684	0.0116607	0.395848	0.669172	0.0131112	0.339737	0.553736	0.00602358	0.660959	0.858965
FSH	0.102475	0.0523831	0.206622	-0.0863889	0.10222	0.394075	-0.00510924	0.923148	0.993083	-0.0304554	0.565178	0.858226
LH	0.0912152	0.0843739	0.299527	-0.0717531	0.174929	0.499223	0.0397064	0.453254	0.644572	0.00169258	0.974506	0.988427
P	-0.0607341	0.251054	0.532567	0.0584026	0.269743	0.575163	-0.0297536	0.574178	0.70572	-0.000527153	0.992059	0.992059
PRL	-0.0101391	0.456448	0.655599	0.0101182	0.457378	0.737761	-0.0135372	0.320069	0.553736	0.00400237	0.768785	0.880383
Exercise freq	0.14725	1.02539e-13	1.21337e-12	-0.117432	3.22669e-09	4.5819e-08	0.163068	1.62593e-16	1.64915e-15	0.137783	3.53505e-12	3.58555e-11
Smoking freq	0.032116	0.466642	0.655599	-0.0480169	0.276278	0.575163	-0.00205278	0.962898	0.997868	0.0155367	0.724769	0.858965
VVC	-0.0272158	0.0271045	0.120276	0.0335066	0.00650656	0.0355358	-0.0067436	0.584031	0.70572	-0.00110104	0.928771	0.962794
FPG	-0.0117854	0.390279	0.627657	0.0187889	0.170775	0.499223	0.0323315	0.0184042	0.0725944	0.0264349	0.0539455	0.169813
PPG	-0.0613179	0.239359	0.532567	0.0610757	0.241224	0.570897	-0.046006	0.377552	0.582743	-0.0395662	0.447977	0.795159
Fins	0.0119043	0.747802	0.83007	-0.000359143	0.99226	0.99226	0.0258053	0.485741	0.660503	0.0123851	0.737984	0.858965
Pins	0.0495276	0.301038	0.57325	-0.00962997	0.840723	0.907195	0.0928068	0.0522652	0.148433	0.032249	0.500841	0.832301
TG	0.0211901	0.137728	0.407446	-0.0193268	0.175812	0.499223	0.0232215	0.103815	0.272994	0.02562	0.072701	0.206471
TC	0.0081201	0.57143	0.728816	-0.00260215	0.856086	0.907195	0.0323561	0.0240912	0.0900251	0.0369903	0.00991003	0.0439758
HDL	0.00076892	0.95727	0.95727	0.000977388	0.945701	0.961858	-0.000920524	0.948856	0.997868	-0.00926267	0.518636	0.83689
LDL	0.0103472	0.470893	0.655599	-0.00603724	0.673983	0.839523	0.0318592	0.0263808	0.0936518	0.0341036	0.0174504	0.0688321
ALT	0.0322817	0.0190222	0.0900386	-0.0240169	0.0810722	0.359758	0.0480296	0.000482657	0.00237715	0.0533132	0.000106772	0.000689163
AST	0.0397102	0.00391263	0.0198426	-0.028356	0.0394184	0.18658	0.0563787	4.17087e-05	0.000246777	0.063877	3.41962e-06	2.42793e-05
AST/ALT	0.00772354	0.574841	0.728816	-0.0084309	0.540332	0.737761	-0.00749031	0.586444	0.70572	-0.024018	0.0810589	0.216869
GGT	0.0194808	0.157085	0.446122	-0.0205181	0.136145	0.483316	0.0294666	0.0323143	0.100594	0.0364378	0.00811609	0.0392863
ALB	-0.0173689	0.20712	0.507086	0.018341	0.182814	0.499223	-0.00166088	0.90399	0.987435	-0.0108942	0.428812	0.780658
HGB	-0.0160479	0.283243	0.57325	0.0051147	0.732366	0.866633	-0.0579435	0.000105552	0.000576474	-0.0394634	0.00829993	0.0392863
RBC	-0.0113258	0.845114	0.923124	0.0114369	0.843614	0.907195	-0.0501472	0.386768	0.584267	-0.0123614	0.831156	0.896541
WBC	-0.0599431	0.300743	0.57325	0.061039	0.291976	0.575842	-0.0397255	0.493052	0.660503	0.0141253	0.807503	0.895824
NEU rel	-0.0541206	0.350218	0.616793	0.0745232	0.198031	0.502149	-0.0562295	0.331735	0.553736	-0.028811	0.61916	0.858965
NEU abs	-0.0310579	0.592081	0.737505	0.0395035	0.495472	0.737761	-0.0233451	0.687157	0.774415	0.0121943	0.833405	0.896541
LYM rel	0.0659184	0.255032	0.532567	-0.0519516	0.369891	0.644669	0.113183	0.0501716	0.148424	0.113804	0.0489162	0.165383
LYM abs	0.0480816	0.406651	0.627657	-0.0691163	0.23265	0.569593	0.0420873	0.467684	0.65109	0.0333896	0.564567	0.858226
PLT	0.0661077	0.253667	0.532567	-0.0663579	0.25187	0.575163	0.0347235	0.549107	0.70572	0.0525416	0.364473	0.699394
BUN	0.0158254	0.30681	0.57325	-0.0104454	0.499996	0.737761	0.0119191	0.441501	0.644572	0.00737406	0.633959	0.858965
Cr	-0.0111665	0.470923	0.655599	0.00621932	0.688017	0.842228	-4.1385e-05	0.997868	0.997868	0.015223	0.325651	0.642256
SBP	0.0095902	0.535739	0.704397	-0.00841927	0.586678	0.771373	0.0283556	0.0670501	0.183098	0.0226523	0.1435	0.31839
DBP	0.0202846	0.190214	0.488091	-0.0256376	0.0977751	0.394075	0.0243016	0.116548	0.295533	0.0352358	0.0228495	0.0853851
Infertility	-0.00806855	0.530082	0.704397	0.00821407	0.522689	0.737761	0.0096235	0.453924	0.644572	-0.0033723	0.792995	0.893693
TUB	-0.00494429	0.70042	0.802094	0.00324492	0.800646	0.902315	-0.0197613	0.124068	0.303753	-0.019862	0.122164	0.299092
RSA	0.00124625	0.922743	0.944912	-0.00244635	0.849021	0.907195	0.00193432	0.880352	0.97664	0.0111987	0.383491	0.716523
RIF	0.00663531	0.605613	0.741353	-0.0127956	0.319367	0.596713	-0.0154238	0.230019	0.441388	-0.00496536	0.699206	0.858965
CS history	0.0258902	0.0439006	0.18335	-0.0208024	0.105457	0.394075	0.027889	0.0299569	0.100594	0.0221591	0.0846053	0.216869
Endometriosis	-0.00412468	0.748232	0.83007	0.0102276	0.426089	0.703542	-0.00710452	0.580359	0.70572	0.00449203	0.72667	0.858965
Adenomyosis	0.0106981	0.405115	0.627657	-0.00906755	0.480422	0.737761	0.00658188	0.608519	0.711135	-0.00103717	0.935673	0.962794
PCOS	0.0195764	0.127627	0.39398	-0.0177715	0.166655	0.499223	0.0274584	0.0325868	0.100594	0.0220938	0.0855259	0.216869
Hysteromyoma	-0.0108417	0.374496	0.618354	0.00756494	0.535478	0.737761	-0.00540607	0.657894	0.753394	-0.00878724	0.471654	0.816767
IUA	0.00862695	0.502006	0.685432	-0.0083586	0.5154	0.737761	0.00732884	0.568463	0.70572	0.0163622	0.202896	0.423695
Reproductive tract malformation	0.00962931	0.453651	0.655599	-0.00478301	0.709742	0.854097	0.018563	0.148559	0.340247	0.00733532	0.568121	0.858226
Reduced ovarian reserve	0.0205743	0.109332	0.369647	-0.0138389	0.281499	0.575163	0.0167608	0.192107	0.413322	0.00178133	0.889752	0.942871
Ovarian cysts	-0.00602921	0.638941	0.768895	0.00402764	0.753961	0.872774	-0.0158521	0.217337	0.441388	-0.00582159	0.650532	0.858965
LEEP	-0.00139953	0.913276	0.944912	-0.00129825	0.91953	0.960097	-0.0169599	0.186879	0.413322	-0.0161141	0.209831	0.425657
UEI	0.011644	0.364864	0.616793	-0.0119303	0.353193	0.642992	-0.00037244	0.976879	0.997868	-0.00486097	0.705231	0.858965
Cervical polyps	-0.00512097	0.896004	0.944912	0.0176258	0.652764	0.827612	-0.0407822	0.2977	0.528417	-0.0197899	0.613434	0.858965
Tenderness	-0.0176633	0.652075	0.771622	0.0181334	0.643447	0.827612	-0.0371256	0.34316	0.553736	-0.0147232	0.707049	0.858965
TCT	-0.0369574	0.345353	0.616793	0.0512635	0.190421	0.500736	0.0475021	0.225071	0.441388	0.0750687	0.0550098	0.169813
