# Supplementary material for: Population-level analyses identify host and environmental variables influencing the vaginal microbiome
Source: Signal Transduct Target Ther. 2025 Feb 19;10:64. doi: 10.1038/s41392-025-02152-8 (PMC11836416; doi:10.1038/s41392-025-02152-8)
Supplement: Supplementary file 5 — supplementary table 4 [file 41392_2025_2152_MOESM5_ESM.xlsx]

## Sheet: Ordinal variables
Table S4. Associations between host/environmental variables and α diversity. Associations were investigated by linear regression models of Shannon diversity on each analyte, adjusting for the covariates.
Variable	Covariates adjusted	P-value	Beta	Adjusted R2	FDR
BV	Age + BMI + Exercise freq + Education +AST+ Month + Parity	2e-16	0.700867	0.277	1.25e-15
Menopausal status	BMI + Parity + Exercise freq + Month + Education + AST	2e-16	0.583872	0.1195	1.6e-15
Age	Parity + BMI + AST + Exercise freq + Month + Education	2e-16	0.108344	0.1122	2.2e-15
Exercise freq	Age + BMI + Parity + AST + Month + Education	0.00057	0.126626	0.1122	0.00209
Parity	Age + BMI + AST + Exercise freq + Month + Education	9.32e-05	0.04154	0.1122	0.00041008
BMI	Age + Parity + AST + Exercise freq + Month + Education	0.00214	0.041608	0.1122	0.00672571
Month (July, ref: March)	Age + Parity + AST + Exercise freq + BMI + Education	5.73e-05	0.11509	0.1122	0.00031515
Sexual freq	Age + Parity + AST + BMI + Month + Education + Excercise freq	0.003141	0.211921	0.1143	0.0106009
AST	Age + BMI + Parity + Exercise freq + Education + Month	0.00553	0.340662	0.1122	0.0152075
EP	Age + BMI + Exercise freq + Education + AST+ Month+ Parity	0.005976	-0.05958	0.1151	0.017928
Education	Age + Parity + AST + BMI + Month + Exercise freq	0.45846	-0.022637	0.1122	0.720437
T	Age + BMI + Parity + Exercise freq + Month + Education + AST	0.100341	-0.060033	0.1128	0.206973
E2	Age + BMI + Exercise freq + Education + Month + Parity + AST	0.000828	-0.281315	0.1316	0.00345

## Sheet: Nominal variables 
Variable	Covariates adjusted	P-value	Beta	Adjusted R2	FDR
Contraception: Condom (Ref No contraception)	Age + BMI + Month + AST + Education + Parity + Exercise freq	0.526242	-0.01234	0.1133	0.760127
Contraception: IUD (Ref No contraception)	Age + BMI + Month + AST + Education + Parity + Exercise freq	0.005654	0.125377	0.1133	0.013364
Contraception: IUD (Ref Condom)	Age + BMI + Month + AST + Education + Parity + Exercise freq	0.003192	0.137717	0.1133	0.00991756
Delivery mode: Only abortion history (Ref No pregnancy history)	Age + BMI + Month + AST + Education + Parity + Exercise freq	0.002772	-0.05059	0.1167	0.0093555
Delivery mode: Only cesarean history (Ref No pregnancy history)	Age + BMI + Month + AST + Education + Parity + Exercise freq	-0.10909	-0.10909	0.1167	0.000678857
Delivery mode: Cesarean and vaginal delivery history (Ref No pregnancy history)	Age + BMI + Month + AST + Education + Parity + Exercise freq	0.031258	-0.144245	0.1167	0.0649205
Delivery mode: Only vaginal delivery history (Ref No pregnancy history)	Age + BMI + Month + AST + Education + Parity + Exercise freq	0.000155	-0.117993	0.1167	0.000678857
Delivery mode: Only cesarean history (Ref Only abortion history)	Age + BMI + Month + AST + Education + Parity + Exercise freq	0.047695	-0.0585	0.1167	0.107314
Delivery mode: Cesarean and vaginal delivery history (Ref Only abortion history)	Age + BMI + Month + AST + Education + Parity + Exercise freq	0.164634	-0.093656	0.1167	0.284464
Delivery mode: Only vaginal delivery history (Ref Only abortion history)	Age + BMI + Month + AST + Education + Parity + Exercise freq	0.034784	-0.067403	0.1167	0.0853789
Delivery mode: Cesarean and vaginal delivery history (Ref Only cesarean history)	Age + BMI + Month + AST + Education + Parity + Exercise freq	0.527161	-0.035155	0.1167	0.790741
Delivery mode: Only vaginal delivery history (Ref Only cesarean history)	Age + BMI + Month + AST + Education + Parity + Exercise freq	0.6524	-0.008903	0.1167	0.878664
Delivery mode: Only vaginal delivery history (Ref Cesarean and vaginal delivery history)	Age + BMI + Month + AST + Education + Parity + Exercise freq	0.633379	0.026253	0.1167	0.878664
