# Supplementary material for: Population-level analyses identify host and environmental variables influencing the vaginal microbiome
Source: Signal Transduct Target Ther. 2025 Feb 19;10:64. doi: 10.1038/s41392-025-02152-8 (PMC11836416; doi:10.1038/s41392-025-02152-8)
Supplement: Supplementary file 6 — supplementary table 5 [file 41392_2025_2152_MOESM6_ESM.xlsx]

## Sheet: Table S5.
Table S5. Correlations between variables.
Variable 1	Variable 2	Cramer's V	Chisq-test p value	FDR
Age	BMI	0.239022	0	0
Age	Education	0.0877353	0	0
Age	Parity	0.297271	0	0
Age	Delivery mode	0.298872	0	0
Age	Contraception	0.249473	0	0
Age	Sexual freq	0.177298	0	0
Age	Menopausal status	0.600985	0	0
Age	BV	0.273649	0	0
Age	Month	0.164586	0	0
Age	Exercise freq	0.226123	0	0
Age	Hgb	0.0634433	2.48296e-06	5.35262e-06
Age	CS history	0.132391	0	0
Age	Residence (city)	0.104313	0.000405896	0.000751765
Age	Income	0.085911	0	0
Age	Profession	0.0486111	0.00432048	0.00714646
Age	Douching freq	0.042807	0.000477343	0.00087791
Age	AMH	0.310506	0	0
Age	Outdoor temp	0.123137	0	0
Age	VVC	0.0107526	0.857257	0.905456
Age	Basal LH	0.0784903	1.89748e-12	5.19831e-12
Age	FSH	0.477216	0	0
Age	NEU abs	0.0754996	0.488367	0.573396
Age	E2	0.492073	0	0
BMI	Education	0.181708	0	0
BMI	Parity	0.22302	0	0
BMI	Delivery mode	0.171766	0	0
BMI	Contraception	0.172367	0	0
BMI	Sexual freq	0.104909	3.91938e-11	1.02059e-10
BMI	Menopausal status	0.153629	0	0
BMI	BV	0.237739	0	0
BMI	Month	0.112689	1.9984e-15	5.71282e-15
BMI	Exercise freq	0.212703	0	0
BMI	Hgb	0.0523692	0.00231931	0.00398679
BMI	CS history	0.0685788	1.12776e-06	2.45125e-06
BMI	Residence (city)	0.0973202	0.0737101	0.105357
BMI	Income	0.10236	5.62539e-12	1.50967e-11
BMI	Profession	0.14053	0	0
BMI	Douching freq	0.0397647	0.0384106	0.0583931
BMI	AMH	0.0590484	9.13504e-05	0.000176656
BMI	Outdoor temp	0.098279	5.14244e-12	1.39429e-11
BMI	VVC	0.00121101	0.923503	0.956226
BMI	Basal LH	0.145851	0	0
BMI	FSH	0.0573681	0.89125	0.930154
BMI	NEU abs	0.0300421	0.878523	0.920525
BMI	E2	0.0724165	0.364401	0.460758
Education	Parity	0.144974	0	0
Education	Delivery mode	0.140768	0	0
Education	Contraception	0.105058	0	0
Education	Sexual freq	0.0599148	3.20778e-07	7.14955e-07
Education	Menopausal status	0.0907795	0	0
Education	BV	0.0608181	2.19013e-08	5.2364e-08
Education	Month	0.0530757	1.58484e-05	3.282e-05
Education	Exercise freq	0.0946975	3.18973e-11	8.38898e-11
Education	Hgb	0.0461115	0.00407068	0.00681903
Education	CS history	0.103875	0	0
Education	Residence (city)	0.217137	0	0
Education	Income	0.178399	0	0
Education	Profession	0.36571	0	0
Education	Douching freq	0.0438161	0.000341085	0.000636208
Education	AMH	0.0542488	2.60715e-05	5.27447e-05
Education	Outdoor temp	0.0298492	0.306569	0.395233
Education	VVC	0.0182896	0.548122	0.624053
Education	Basal LH	0.0157006	0.919623	0.955972
Education	FSH	0.209408	1.08882e-05	2.29087e-05
Education	NEU abs	0.0925969	0.55391	0.627924
Education	E2	0.230856	2.71317e-07	6.09884e-07
Parity	Delivery mode	0.62859	0	0
Parity	Contraception	0.182173	0	0
Parity	Sexual freq	0.0896846	0	0
Parity	Menopausal status	0.174975	0	0
Parity	BV	0.232191	0	0
Parity	Month	0.111796	0	0
Parity	Exercise freq	0.16149	0	0
Parity	Hgb	0.0824753	2.76279e-11	7.33953e-11
Parity	CS history	0.479606	0	0
Parity	Residence (city)	0.210226	0	0
Parity	Income	0.0747075	1.44329e-15	4.17127e-15
Parity	Profession	0.113151	0	0
Parity	Douching freq	0.0257719	0.29011	0.379597
Parity	AMH	0.137939	0	0
Parity	Outdoor temp	0.0891268	0	0
Parity	VVC	0.0122306	0.805814	0.868562
Parity	Basal LH	0.0545734	2.15856e-07	4.89398e-07
Parity	FSH	0.0691508	0.961495	0.980129
Parity	NEU abs	0.236038	1.64639e-05	3.38283e-05
Parity	E2	0.123712	0.0662231	0.0967593
Delivery mode	Contraception	0.188328	0	0
Delivery mode	Sexual freq	0.0807378	0	0
Delivery mode	Menopausal status	0.155896	0	0
Delivery mode	BV	0.177338	0	0
Delivery mode	Month	0.06836	2.10942e-15	5.96536e-15
Delivery mode	Exercise freq	0.1601	0	0
Delivery mode	Hgb	0.0807771	9.77071e-10	2.42424e-09
Delivery mode	CS history	0.706137	0	0
Delivery mode	Residence (city)	0.122758	0	0
Delivery mode	Income	0.0787923	4.44089e-16	1.29773e-15
Delivery mode	Profession	0.0959425	0	0
Delivery mode	Douching freq	0.0272879	0.437606	0.527937
Delivery mode	AMH	0.140958	0	0
Delivery mode	Outdoor temp	0.0518441	1.18474e-07	2.7574e-07
Delivery mode	VVC	0.0234302	0.466742	0.552942
Delivery mode	Basal LH	0.0643046	1.07201e-09	2.63495e-09
Delivery mode	FSH	0.137852	0.0724021	0.104053
Delivery mode	NEU abs	0.263408	8.39145e-06	1.7798e-05
Delivery mode	E2	0.18292	0.00162012	0.00285968
Contraception	Sexual freq	0.114502	0	0
Contraception	Menopausal status	0.133438	0	0
Contraception	BV	0.25375	0	0
Contraception	Month	0.179926	0	0
Contraception	Exercise freq	0.168346	0	0
Contraception	Hgb	0.0590108	8.96757e-05	0.000174702
Contraception	CS history	0.0215978	0.369637	0.465142
Contraception	Residence (city)	0.0979023	0.22031	0.29412
Contraception	Income	0.0625329	6.59342e-07	1.4572e-06
Contraception	Profession	0.0654974	9.52944e-05	0.000182937
Contraception	Douching freq	0.0316949	0.119608	0.166439
Contraception	AMH	0.0446905	0.00251185	0.00426204
Contraception	Outdoor temp	0.14374	0	0
Contraception	VVC	0.0194638	0.386544	0.479534
Contraception	Basal LH	0.0341636	0.146977	0.200285
Contraception	FSH	0.206988	0.00073387	0.00133109
Contraception	NEU abs	0.091743	0.355356	0.453489
Contraception	E2	0.194601	2.77668e-05	5.53233e-05
Sexual freq	Menopausal status	0.20762	0	0
Sexual freq	BV	0.101453	0	0
Sexual freq	Month	0.0910613	0	0
Sexual freq	Exercise freq	0.116905	1.11022e-16	3.28077e-16
Sexual freq	Hgb	0.0462926	0.0682971	0.0992384
Sexual freq	CS history	0.0516375	0.00210779	0.00367118
Sexual freq	Residence (city)	0.102527	0.0547108	0.0808368
Sexual freq	Income	0.0472547	0.000764145	0.00137651
Sexual freq	Profession	0.0729465	1.21698e-10	3.13789e-10
Sexual freq	Douching freq	0.0477322	0.000557383	0.001018
Sexual freq	AMH	0.0667657	1.50504e-05	3.14148e-05
Sexual freq	Outdoor temp	0.0606507	3.39816e-08	8.05149e-08
Sexual freq	VVC	0.0183008	0.796481	0.862035
Sexual freq	Basal LH	0.0245984	0.835443	0.885974
Sexual freq	FSH	0.192454	4.04075e-05	7.93072e-05
Sexual freq	NEU abs	0.119818	0.452261	0.543126
Sexual freq	E2	0.313685	1.12599e-12	3.11721e-12
Menopausal status	BV	0.173828	0	0
Menopausal status	Month	0.194288	0	0
Menopausal status	Exercise freq	0.208865	0	0
Menopausal status	Hgb	0.0128658	0.828394	0.882055
Menopausal status	CS history	NaN	1	1
Menopausal status	Residence (city)	NaN	1	1
Menopausal status	Income	0.0942686	0	0
Menopausal status	Profession	NaN	1	1
Menopausal status	Douching freq	0.0385352	0.0132888	0.0213611
Menopausal status	AMH	0.0969426	0	0
Menopausal status	Outdoor temp	0.124722	0	0
Menopausal status	VVC	0.0118057	0.630049	0.699168
Menopausal status	Basal LH	NaN	1	1
Menopausal status	FSH	0.534832	0	0
Menopausal status	NEU abs	0.0727884	0.52663	0.607473
Menopausal status	E2	0.582455	0	0
BV	Month	0.185476	0	0
BV	Exercise freq	0.184702	0	0
BV	Hgb	0.0738404	8.53231e-10	2.13714e-09
BV	CS history	0.0322524	0.0141263	0.0223808
BV	Residence (city)	0.092713	0.0624238	0.0917176
BV	Income	0.0540111	2.7398e-05	5.50051e-05
BV	Profession	0.0207001	0.953771	0.976039
BV	Douching freq	0.0346451	0.0472335	0.0709853
BV	AMH	0.0415767	0.00098989	0.00177103
BV	Outdoor temp	0.161253	0	0
BV	VVC	0.0351755	0.0168545	0.0263853
BV	Basal LH	0.0299782	0.143486	0.196546
BV	FSH	0.109181	0.394127	0.48437
BV	NEU abs	0.0646814	0.547469	0.624053
BV	E2	0.30586	1.31246e-08	3.16677e-08
Month	Exercise freq	0.101486	1.59159e-09	3.87582e-09
Month	Hgb	0.0351758	0.517087	0.601743
Month	CS history	0.0499846	0.00236216	0.00403408
Month	Residence (city)	0.087341	0.0837312	0.118394
Month	Income	0.138613	0	0
Month	Profession	0.178611	0	0
Month	Douching freq	0.22313	0	0
Month	AMH	0.0476369	0.0161995	0.0255118
Month	Outdoor temp	0.534556	0	0
Month	VVC	0.0921862	2.41264e-10	6.1012e-10
Month	Basal LH	0.0327091	0.496685	0.58057
Month	FSH	0.176302	0.00425954	0.00709025
Month	NEU abs	0.0568363	0.745933	0.814026
Month	E2	0.212324	1.75323e-07	4.00955e-07
Exercise freq	Hgb	0.0507436	0.203558	0.274542
Exercise freq	CS history	0.0712593	0.00220435	0.0038141
Exercise freq	Residence (city)	0.139136	0.211624	0.283965
Exercise freq	Income	0.0559123	0.00457675	0.00752303
Exercise freq	Profession	0.0981316	3.6039e-06	7.7059e-06
Exercise freq	Douching freq	0.0810384	1.04871e-07	2.46259e-07
Exercise freq	AMH	0.0843097	0.000177498	0.000338276
Exercise freq	Outdoor temp	0.0688692	0.00030585	0.000574562
Exercise freq	VVC	0.0399599	0.257529	0.338651
Exercise freq	Basal LH	0.0307792	0.826128	0.882055
Exercise freq	FSH	0.15775	0.0178668	0.0278046
Exercise freq	NEU abs	0.0818915	0.724161	0.79688
Exercise freq	E2	0.202352	3.20739e-05	6.34243e-05
Hgb	CS history	0.0514082	0.00018334	0.000346896
Hgb	Residence (city)	0.0715169	0.99978	1
Hgb	Income	0.0314126	0.303506	0.393212
Hgb	Profession	0.0319708	0.738513	0.809287
Hgb	Douching freq	0.0326949	0.251716	0.332671
Hgb	AMH	0.0360846	0.0291342	0.0445483
Hgb	Outdoor temp	0.0483943	0.0205239	0.0317517
Hgb	VVC	0.00945427	0.820383	0.880656
Hgb	Basal LH	0.0357737	0.101771	0.142372
Hgb	FSH	0.126073	0.464032	0.552942
Hgb	NEU abs	0.0528302	0.794312	0.862035
Hgb	E2	0.118406	0.0868728	0.122179
CS history	Residence (city)	0.116826	1.45986e-07	3.36792e-07
CS history	Income	0.0344497	0.0723715	0.104053
CS history	Profession	0.0837133	4.16223e-13	1.16454e-12
CS history	Douching freq	0.0237177	0.479777	0.565836
CS history	AMH	0.0697197	1.34676e-10	3.43881e-10
CS history	Outdoor temp	0.0207607	0.873271	0.918681
CS history	VVC	0.0107802	0.70577	0.779905
CS history	Basal LH	0.038528	0.0133202	0.0213611
Residence (city)	Income	0.161369	0	0
Residence (city)	Profession	0.135189	0	0
Residence (city)	Douching freq	0.103995	0.0115359	0.0187281
Residence (city)	AMH	0.0894363	0.38019	0.473886
Residence (city)	Outdoor temp	0.0817249	0.541416	0.621801
Residence (city)	VVC	0.0839128	0.428486	0.519317
Residence (city)	Basal LH	0.0883629	0.400293	0.488649
Income	Profession	0.233414	0	0
Income	Douching freq	0.0918092	0	0
Income	AMH	0.0339705	0.120608	0.166947
Income	Outdoor temp	0.0971771	0	0
Income	VVC	0.0470797	0.00821554	0.0134204
Income	Basal LH	0.0359461	0.0516824	0.0767936
Income	FSH	0.148187	0.0429827	0.0649681
Income	NEU abs	0.121479	0.236067	0.313564
Income	E2	0.16232	0.00325811	0.00549284
Profession	Douching freq	0.188745	0	0
Profession	AMH	0.0331841	0.46599	0.552942
Profession	Outdoor temp	0.118089	0	0
Profession	VVC	0.0486005	0.028374	0.0436395
Profession	Basal LH	0.0386155	0.150388	0.203877
Douching freq	AMH	0.0286178	0.302129	0.393212
Douching freq	Outdoor temp	0.151865	0	0
Douching freq	VVC	0.0447824	0.0134443	0.0214294
Douching freq	Basal LH	0.0323106	0.134889	0.185737
Douching freq	FSH	0.113676	0.392976	0.48437
Douching freq	NEU abs	0.0585165	0.931878	0.961114
Douching freq	E2	0.173477	0.00102876	0.00182814
AMH	Outdoor temp	0.0317872	0.356928	0.453489
AMH	VVC	0.0134256	0.617004	0.687593
AMH	Basal LH	0.184452	0	0
AMH	FSH	0.436929	2.15951e-05	4.40271e-05
AMH	E2	0.301142	0.00205076	0.00359567
Outdoor temp	VVC	0.0737519	9.06669e-07	1.98712e-06
Outdoor temp	Basal LH	0.0310957	0.401324	0.488649
Outdoor temp	FSH	0.139271	0.0826718	0.117528
Outdoor temp	NEU abs	0.0676012	0.600304	0.6747
Outdoor temp	E2	0.107543	0.0496059	0.074127
VVC	Basal LH	0.0205694	0.521254	0.603919
VVC	FSH	0.108705	0.377229	0.472435
VVC	NEU abs	0.0206548	0.938612	0.964277
VVC	E2	0.0525095	0.569796	0.64316
FSH	NEU abs	0.114113	0.613382	0.686466
FSH	E2	0.525875	0	0
NEU abs	E2	0.0872635	0.354396	0.453489
