# Supplementary material for: Population-level analyses identify host and environmental variables influencing the vaginal microbiome
Source: Signal Transduct Target Ther. 2025 Feb 19;10:64. doi: 10.1038/s41392-025-02152-8 (PMC11836416; doi:10.1038/s41392-025-02152-8)
Supplement: Supplementary file 7 — supplementary table 6 [file 41392_2025_2152_MOESM7_ESM.xlsx]

## Sheet: Table S6a
Table S6a Results of associations of 81 variables with four beta-diversity metrics.
		ADONIS												ANOSIM												dbRDA																MRPP
Annotation	Variable	Bray-Curtis			Jaccard			Unweighted Unifrac			Weighted Unifrac			Bray-Curtis			Jaccard			Unweighted Unifrac			Weighted Unifrac			Bray-Curtis				Jaccard				Unweighted Unifrac				Weighted Unifrac				Bray-Curtis					Jaccard
		R2	P value	FDR	R2	P value	FDR	R2	P value	FDR	R2	P value	FDR	ANOSIM statistic R	P value	FDR	ANOSIM statistic R	P value	FDR	ANOSIM statistic R	P value	FDR	ANOSIM statistic R	P value	FDR	R2	adj. R2	P value	FDR	R2	adj. R2	P value	FDR	R2	adj. R2	P value	FDR	R2	adj. R2	P value	FDR	Observed delta	Expected delta	A (1-observed d/expected d)	P value	FDR	Observed delta	Expected delta	A (1-observed d/expected d)
Age	Age	0.00830763	0.000999001	0.00539461	0.00632846	0.000999001	0.00539461	0.0321191	0.000999001	0.00385329	0.0108654	0.000999001	0.00475995	0.0421582	0.000999001	0.00735628	0.042156	0.000999001	0.00735628	0.105585	0.000999001	0.00674326	0.040433	0.000999001	0.00622454	0.00052131	7.7e-05	0.000999001	0.00577993	0.000946025	0.000501935	0.000999001	0.00505744	0.000937264	0.000493171	0.000999001	0.00385329	0.000521361	7.7082e-05	0.000999001	0.00475995	0.672729	0.676255	0.00521418	0.000999001	0.00577993	0.760036	0.763039	0.00393588
Body mass index	BMI	0.00266791	0.000999001	0.00539461	0.00208631	0.000999001	0.00539461	0.00943062	0.000999001	0.00385329	0.00361226	0.000999001	0.00475995	0.0171487	0.000999001	0.00735628	0.0171488	0.000999001	0.00735628	0.0444138	0.000999001	0.00674326	0.017821	0.000999001	0.00622454	0.000182177	2.59e-05	0.000999001	0.00577993	0.000330013	0.000173716	0.000999001	0.00505744	0.000307606	0.000151306	0.000999001	0.00385329	0.000183302	2.69826e-05	0.000999001	0.00475995	0.673418	0.674556	0.0016875	0.000999001	0.00577993	0.760457	0.761419	0.00126364
Household income/number of household member	Income	0.00154595	0.002997	0.0142798	0.00137974	0.00699301	0.0246275	0.00184839	0.000999001	0.00385329	0.0022217	0.000999001	0.00475995	-0.00946835	0.99001	1	-0.00946986	0.989011	1	-0.0020304	0.683317	0.89272	-0.00671371	0.956044	1	0.000568884	1.21e-05	0.001998	0.00951989	0.000644525	8.77811e-05	0.004995	0.0183907	0.000582222	2.54435e-05	0.000999001	0.00385329	0.000572325	1.55409e-05	0.000999001	0.00475995	0.675955	0.676428	0.000698536	0.001998	0.00951989	0.762962	0.763361	0.000522074
Education	Education	0.00356703	0.000999001	0.00539461	0.00300189	0.000999001	0.00539461	0.00194049	0.000999001	0.00385329	0.00473922	0.000999001	0.00475995	0.0113238	0.000999001	0.00735628	0.0113221	0.000999001	0.00735628	0.0128261	0.000999001	0.00674326	0.0136697	0.000999001	0.00622454	0.000497962	3.18e-05	0.000999001	0.00577993	0.000694229	0.000228135	0.000999001	0.00505744	0.000490207	2.40173e-05	0.000999001	0.00385329	0.000499576	3.33913e-05	0.000999001	0.00475995	0.67295	0.674427	0.00218926	0.000999001	0.00577993	0.760019	0.761298	0.00167943
Profession	Profession	0.00214346	0.00599401	0.0231197	0.00207781	0.000999001	0.00539461	0.0021678	0.000999001	0.00385329	0.00238707	0.003996	0.0161838	-0.00875733	0.965035	1	-0.0087575	0.963037	1	-0.010842	0.98002	0.99001	-0.00367771	0.821179	0.950221	0.000999891	1.24e-05	0.00499501	0.0202298	0.00108796	0.000100564	0.000999001	0.00505744	0.00100723	1.97597e-05	0.000999001	0.00385329	0.000999566	1.20864e-05	0.003996	0.0161838	0.660974	0.661607	0.000956887	0.002997	0.0127767	0.748656	0.749267	0.000815081
Parity	Parity	0.00615857	0.000999001	0.00539461	0.0049744	0.000999001	0.00539461	0.0144453	0.000999001	0.00385329	0.00928834	0.000999001	0.00475995	0.0352607	0.000999001	0.00735628	0.0352577	0.000999001	0.00735628	0.0662774	0.000999001	0.00674326	0.0410504	0.000999001	0.00622454	0.000506236	5.66e-05	0.000999001	0.00577993	0.000841056	0.000391592	0.000999001	0.00505744	0.000668928	0.000219386	0.000999001	0.00385329	0.000516475	6.68652e-05	0.000999001	0.00475995	0.671986	0.674648	0.00394542	0.000999001	0.00577993	0.75907	0.761373	0.00302495
Delivery mode	Delivery mode	0.00512851	0.000999001	0.00539461	0.00425022	0.000999001	0.00539461	0.00934627	0.000999001	0.00385329	0.00779568	0.000999001	0.00475995	0.0162337	0.000999001	0.00735628	0.0162315	0.000999001	0.00735628	0.0294046	0.000999001	0.00674326	0.0189145	0.000999001	0.00622454	0.000649944	4.52e-05	0.000999001	0.00577993	0.000921245	0.000316658	0.000999001	0.00505744	0.000743165	0.000138471	0.000999001	0.00385329	0.000659882	5.51374e-05	0.000999001	0.00475995	0.671393	0.673526	0.00316689	0.000999001	0.00577993	0.758599	0.760457	0.00244343
Contraception	Contraception	0.00477772	0.000999001	0.00539461	0.00367181	0.000999001	0.00539461	0.0113871	0.000999001	0.00385329	0.00604837	0.000999001	0.00475995	0.0483228	0.000999001	0.00735628	0.0483191	0.000999001	0.00735628	0.0624454	0.000999001	0.00674326	0.0473728	0.000999001	0.00622454	0.000451468	5.67793e-05	0.000999001	0.00577993	0.000753962	0.000359393	0.000999001	0.00505744	0.000639237	0.000244622	0.000999001	0.00385329	0.000450636	5.59472e-05	0.000999001	0.00475995	0.67348	0.675426	0.00288119	0.000999001	0.00577993	0.760273	0.761916	0.00215709
Sexual frequency	Sex	0.00253619	0.000999001	0.00539461	0.00212001	0.001998	0.00951989	0.00481903	0.000999001	0.00385329	0.00348556	0.000999001	0.00475995	0.0145069	0.002997	0.0173398	0.0145076	0.003996	0.0215784	0.028251	0.000999001	0.00674326	0.0142751	0.001998	0.0115599	0.000813815	2.27e-05	0.000999001	0.00577993	0.000940628	0.000149608	0.000999001	0.00505744	0.000876967	8.58953e-05	0.000999001	0.00385329	0.000817806	2.66875e-05	0.000999001	0.00475995	0.677123	0.6779	0.00114654	0.000999001	0.00577993	0.764273	0.764926	0.000854684
Vaginal douching frequency	Dou	0.00137131	0.00999001	0.0351822	0.00128012	0.003996	0.017982	0.00187075	0.000999001	0.00385329	0.00190458	0.002997	0.0127767	-0.00649843	0.792208	0.957744	-0.00649841	0.786214	0.950497	-0.000389398	0.54046	0.803411	0.00467194	0.241758	0.445055	0.000563886	9.98e-06	0.00599401	0.0231197	0.000630338	7.6466e-05	0.004995	0.0183907	0.000579749	2.58488e-05	0.000999001	0.00385329	0.000566498	1.25907e-05	0.003996	0.0161838	0.675656	0.676074	0.000618699	0.00799201	0.0281458	0.762636	0.763011	0.000492065
Menopausal status	Menopausal status	0.00607868	0.000999001	0.00539461	0.0046024	0.000999001	0.00539461	0.0194398	0.000999001	0.00385329	0.00806274	0.000999001	0.00475995	0.171371	0.000999001	0.00735628	0.171373	0.000999001	0.00735628	0.416398	0.000999001	0.00674326	0.168674	0.000999001	0.00622454	0.00035321	5.67e-05	0.000999001	0.00577993	0.000663822	0.000367371	0.000999001	0.00505744	0.000594936	0.000298465	0.000999001	0.00385329	0.000354056	5.75127e-05	0.000999001	0.00475995	0.673617	0.67616	0.00376152	0.000999001	0.00577993	0.760815	0.76294	0.00278616
Basal luteinizing hormone	Basal LH	0.00144755	0.00599401	0.0231197	0.00125416	0.00899101	0.0303447	0.00081773	0.0599401	0.142798	0.00164573	0.004995	0.0192664	0.00509593	0.300699	0.529492	0.00509692	0.281718	0.496069	-0.00515857	0.705295	0.906048	0.0022242	0.396603	0.6299	0.000564596	1.06e-05	0.00999001	0.0351822	0.000624558	7.05805e-05	0.00699301	0.0246275	0.000558924	4.91044e-06	0.0519481	0.123759	0.00056451	1.04993e-05	0.00799201	0.0308263	0.65715	0.657544	0.000599236	0.00699301	0.025747	0.745605	0.745931	0.000437143
Basal estradiol	Basal E2	0.000784126	0.00899101	0.0331033	0.000618004	0.00999001	0.0323676	0.000550878	0.00699301	0.0226573	0.00113918	0.001998	0.00899101	0.0249121	0.0769231	0.226573	0.0249091	0.0809191	0.236977	0.0330491	0.046953	0.143856	0.0385064	0.00999001	0.042589	0.000191804	7.1e-06	0.011988	0.0404595	0.000228363	4.36643e-05	0.010989	0.0370879	0.000191521	6.81589e-06	0.00599401	0.0194206	0.000193881	9.17656e-06	0.001998	0.00899101	0.657302	0.657541	0.000363314	0.013986	0.0453147	0.745743	0.745929	0.000248844
Estradiol	E2	0.00921678	0.027972	0.0809191	0.00787678	0.033966	0.0982589	0.020472	0.000999001	0.00385329	0.00872429	0.0699301	0.176551	0.0295881	0.0709291	0.226573	0.0295762	0.0909091	0.237853	0.0205655	0.152847	0.334611	0.0237747	0.113886	0.271317	0.00553955	0.000664749	0.028971	0.083809	0.00704884	0.00218143	0.023976	0.0746945	0.008496	0.00363569	0.000999001	0.00385329	0.00528056	0.000404489	0.0549451	0.13908	0.743574	0.74555	0.00265073	0.032967	0.0989011	0.835022	0.836606	0.00189408
Testosterone	T	0.00068836	0.037962	0.106032	0.00059255	0.0769231	0.188811	0.00119801	0.000999001	0.00385329	0.000884203	0.037962	0.102498	0.00442722	0.0539461	0.19862	0.0044277	0.0569431	0.209654	0.00761422	0.003996	0.0248982	0.00500242	0.025974	0.0876623	0.000351641	3.82e-06	0.048951	0.130515	0.000371458	2.36401e-05	0.0649351	0.175325	0.000363067	1.52463e-05	0.000999001	0.00385329	0.000352527	4.70297e-06	0.030969	0.089589	0.665849	0.665987	0.000206565	0.0659341	0.180719	0.753852	0.753958	0.00014103
Anti-mullerian hormone	AMH	0.00265986	0.000999001	0.00539461	0.00226577	0.000999001	0.00539461	0.00090264	0.002997	0.0101149	0.00332529	0.000999001	0.00475995	0.00332667	0.0879121	0.229706	0.0033274	0.0969031	0.237853	0.00592583	0.026973	0.109241	0.00650913	0.002997	0.0151723	0.000394326	2.7e-05	0.000999001	0.00577993	0.000554726	0.000187485	0.000999001	0.00505744	0.000377341	1.00352e-05	0.002997	0.0101149	0.000395058	2.77586e-05	0.000999001	0.00475995	0.658773	0.659848	0.00163041	0.000999001	0.00577993	0.747395	0.748336	0.00125722
Bacterial vaginosis	BV	0.0595013	0.000999001	0.00539461	0.0456803	0.000999001	0.00539461	0.102607	0.000999001	0.00385329	0.0951859	0.000999001	0.00475995	0.296531	0.000999001	0.00735628	0.296521	0.000999001	0.00735628	0.339834	0.000999001	0.00674326	0.333605	0.000999001	0.00622454	0.000896068	0.000593125	0.000999001	0.00577993	0.00425032	0.0039484	0.000999001	0.00505744	0.00192485	0.00162222	0.000999001	0.00385329	0.00102727	0.000724372	0.000999001	0.00475995	0.648369	0.675171	0.0396966	0.000999001	0.00577993	0.739327	0.761948	0.0296886
Outdoor temperature	OT2	0.0034825	0.000999001	0.00539461	0.00274656	0.000999001	0.00539461	0.0136553	0.000999001	0.00385329	0.00404921	0.000999001	0.00475995	0.000569645	0.395604	0.638362	0.000571168	0.395604	0.61623	-0.00201478	0.78022	0.928257	0.000161005	0.476523	0.687102	0.000767371	2.69e-05	0.000999001	0.00577993	0.000911566	0.000171171	0.000999001	0.00505744	0.000941512	0.00020114	0.000999001	0.00385329	0.000764984	2.44808e-05	0.000999001	0.00475995	0.67503	0.676255	0.00181125	0.000999001	0.00577993	0.761999	0.763039	0.00136357
Sampling month	Date	0.00486037	0.000999001	0.00539461	0.0039177	0.000999001	0.00539461	0.0196227	0.000999001	0.00385329	0.00541476	0.000999001	0.00475995	0.00417674	0.00599401	0.0285597	0.0041786	0.003996	0.0215784	0.0109903	0.000999001	0.00674326	0.00245762	0.037962	0.122997	0.000927517	3.89e-05	0.000999001	0.00577993	0.0011469	0.000258504	0.000999001	0.00505744	0.00118018	0.000291817	0.000999001	0.00385329	0.000922089	3.34936e-05	0.000999001	0.00475995	0.674354	0.676255	0.00281107	0.000999001	0.00577993	0.761306	0.763039	0.00227133
Menstrual regularity	MEN	0.00013858	0.403596	0.563643	0.000126491	0.471528	0.634087	0.000468454	0.000999001	0.00385329	0.000228989	0.18981	0.357549	0.00478348	0.222777	0.41965	0.00478488	0.240759	0.446894	0.0057529	0.218781	0.443032	0.00991304	0.044955	0.134865	0.000151705	-1.33e-07	0.424575	0.574525	0.000149627	-2.21098e-06	0.464535	0.626802	0.000156832	4.99593e-06	0.002997	0.0101149	0.000152431	5.93787e-07	0.197802	0.372604	0.672017	0.672002	-2.24e-05	0.475524	0.669904	0.758893	0.758875	-2.36751e-05
Dysmenorrhea	Dysmenorrhea	0.00760122	0.411588	0.565062	0.00778675	0.344655	0.526737	0.00974004	0.0849151	0.171706	0.00682184	0.514486	0.673456	0.012746	0.256743	0.472641	0.0127288	0.242757	0.446894	0.00971035	0.303696	0.572079	0.015458	0.196803	0.370722	0.00743735	3.02e-05	0.425574	0.574525	0.00767072	0.000265283	0.340659	0.52063	0.00793519	0.000531722	0.0919081	0.184958	0.00734543	-6.24392e-05	0.537463	0.6847	0.746178	0.74659	0.000552483	0.318681	0.514074	0.833621	0.833967	0.000415011
Ectopic pregnancy	EP	0.000638695	0.365634	0.528864	0.000659632	0.317682	0.512488	0.00141781	0.000999001	0.00385329	0.000739527	0.276723	0.439502	-0.0160578	0.955045	1	-0.0160567	0.964036	1	-0.0217059	0.99001	0.99001	-0.0156978	0.973027	1	0.000605026	3.4e-07	0.375624	0.533782	0.000609457	4.7733e-06	0.315684	0.516264	0.000617559	1.28805e-05	0.000999001	0.00385329	0.00060572	1.03386e-06	0.264735	0.428871	0.673544	0.673603	8.81e-05	0.241758	0.453147	0.76045	0.760517	8.92428e-05
Basal follicle stimulating hormone	Basal FSH	0.000860556	0.264735	0.476719	0.000813205	0.305694	0.508634	0.000933549	0.150849	0.254558	0.00109529	0.15984	0.323676	0.000603162	0.421578	0.638362	0.000605275	0.512488	0.728272	0.0146697	0.138861	0.312438	0.00503878	0.311688	0.51524	0.000739997	1.45e-06	0.264735	0.476523	0.000746074	7.5267e-06	0.318681	0.516264	0.000742179	3.62917e-06	0.135864	0.239239	0.000741981	3.43151e-06	0.14985	0.303447	0.657485	0.657521	5.45e-05	0.318681	0.514074	0.745897	0.745904	9.3707e-06
Basal progesterone	Basal P	0.000578242	0.011988	0.0404595	0.00050194	0.02997	0.0899101	0.000199342	0.396603	0.494229	0.000665192	0.022977	0.0715823	0.0252282	0.144855	0.325924	0.0252285	0.168831	0.373977	0.0378971	0.104895	0.257037	0.0373539	0.0619381	0.179178	0.000192214	4.7e-06	0.022977	0.0715823	0.000219753	3.22477e-05	0.024975	0.0749251	0.000187736	2.24084e-07	0.375624	0.468086	0.000192175	4.66379e-06	0.025974	0.0779221	0.657562	0.657738	0.000267274	0.031968	0.0989011	0.745915	0.746069	0.000207102
Follicle stimulating hormone	FSH	0.0205648	0.00599401	0.0231197	0.0185598	0.00599401	0.0231197	0.0150024	0.0719281	0.159709	0.0219851	0.010989	0.0387004	0.0257688	0.176823	0.376913	0.0257232	0.191808	0.392458	0.0363457	0.104895	0.257037	0.0245696	0.182817	0.361175	0.0126855	0.00156082	0.00499501	0.0202298	0.0166019	0.00552131	0.001998	0.00951989	0.012127	0.000996064	0.0709291	0.155277	0.0123764	0.00124827	0.013986	0.0492551	0.737705	0.742631	0.00663427	0.003996	0.0161838	0.829366	0.833391	0.00482952
Luteinizing hormone	LH	0.00748516	0.57043	0.710843	0.00752607	0.636364	0.758021	0.0111156	0.104895	0.193102	0.0082401	0.456543	0.616334	-0.000512779	0.518482	0.73679	-0.000543816	0.51049	0.728272	0.00735972	0.332667	0.600599	0.000799298	0.464535	0.687102	0.00821381	-0.000143935	0.601399	0.714595	0.00774527	-0.000616427	0.656344	0.781821	0.00906053	0.000709913	0.112887	0.207815	0.00834329	-1.33675e-05	0.438561	0.612474	0.743183	0.742631	-0.000743006	0.657343	0.772199	0.833895	0.833391	-0.000604596
Progesterone	P	0.00240684	0.51049	0.656344	0.00234397	0.576424	0.698078	0.00356279	0.223776	0.341998	0.00208533	0.59041	0.73195	0.00726074	0.273726	0.492707	0.00723704	0.251748	0.453147	-0.00935037	0.775225	0.928257	0.00540382	0.310689	0.51524	0.00272349	-6.22e-05	0.523477	0.673041	0.00246051	-0.000325909	0.576424	0.69687	0.00298384	0.000198877	0.193806	0.296194	0.00270581	-7.99307e-05	0.546454	0.6847	0.742926	0.742631	-0.000397007	0.594406	0.752295	0.833708	0.833391	-0.000380175
Prolactin	PRL	0.000781656	0.043956	0.118681	0.00069798	0.042957	0.119983	0.000574529	0.0579421	0.142221	0.000752932	0.0769231	0.183258	-0.0164888	0.955045	1	-0.0164872	0.955045	1	-0.022505	0.985015	0.99001	-0.0188831	0.986014	1	0.00037328	4.89e-06	0.032967	0.0920803	0.000401704	3.33247e-05	0.037962	0.108822	0.000372223	3.83252e-06	0.0509491	0.123759	0.000372083	3.69189e-06	0.0589411	0.144674	0.657427	0.657604	0.00026955	0.0729271	0.190551	0.745738	0.745886	0.000199122
Exercise frequency	Excer	0.00536753	0.000999001	0.00539461	0.00430875	0.000999001	0.00539461	0.0157203	0.000999001	0.00385329	0.00665038	0.000999001	0.00475995	0.0307194	0.000999001	0.00735628	0.0307251	0.000999001	0.00735628	0.0555283	0.000999001	0.00674326	0.0286249	0.000999001	0.00622454	0.00129413	0.000113159	0.000999001	0.00577993	0.001851	0.000670687	0.000999001	0.00505744	0.00178889	0.000608506	0.000999001	0.00385329	0.00128875	0.000107774	0.000999001	0.00475995	0.690491	0.692398	0.00275409	0.000999001	0.00577993	0.776818	0.778416	0.00205234
Smoking frequency	Smo	0.00645058	0.792208	0.844327	0.006654	0.828172	0.871194	0.007412	0.543457	0.62	0.00572184	0.859141	0.903772	0.0127067	0.190809	0.388412	0.0126882	0.186813	0.392458	-0.00682256	0.666334	0.89272	0.0157212	0.137862	0.308367	0.00758177	-0.000171496	0.76024	0.816644	0.00701602	-0.000741665	0.808192	0.850176	0.00768684	-6.56054e-05	0.559441	0.647353	0.0075756	-0.000177715	0.815185	0.865939	0.754896	0.754251	-0.000855994	0.719281	0.787321	0.84228	0.84162	-0.000783387
Vulvovaginal candidiasis	VVC	0.00306671	0.000999001	0.00539461	0.00258457	0.000999001	0.00539461	0.000490445	0.001998	0.00703644	0.00403976	0.000999001	0.00475995	0.0311062	0.0689311	0.226573	0.0311085	0.0799201	0.236977	-0.00288194	0.547453	0.803411	0.0482295	0.00799201	0.035964	0.000179862	2.91e-05	0.000999001	0.00577993	0.000362339	0.000211633	0.000999001	0.00505744	0.000156112	5.37386e-06	0.002997	0.0101149	0.000180151	2.94168e-05	0.000999001	0.00475995	0.674992	0.676444	0.00214699	0.000999001	0.00577993	0.761819	0.763126	0.00171227
Chinese ethnic groups	Ethnicity	0.00182317	0.634366	0.727132	0.00192757	0.477522	0.634087	0.00180849	0.685315	0.730401	0.00171187	0.709291	0.809191	0.0263329	0.191808	0.388412	0.0263238	0.193806	0.392458	-0.0511398	0.947053	0.99001	0.0163344	0.283716	0.488958	0.00193144	-1.08e-06	0.626374	0.714595	0.00193209	-4.23378e-07	0.480519	0.626802	0.00193057	-1.94058e-06	0.711289	0.748239	0.00193087	-1.64091e-06	0.708292	0.808051	0.676629	0.676528	-0.000148269	0.7003	0.787321	0.763331	0.763293	-4.94905e-05
Birthplace (province)	BIR.P	0.00393753	0.667333	0.740465	0.00386658	0.731269	0.800443	0.00448695	0.181818	0.283217	0.00465254	0.230769	0.404595	-0.00508285	0.672328	0.907642	-0.00507648	0.686314	0.911335	-0.0168605	0.91009	0.982897	-0.0115138	0.883117	0.979897	0.00414487	-2.06e-06	0.636364	0.715909	0.00412302	-2.40025e-05	0.72028	0.793882	0.00415221	5.31389e-06	0.180819	0.281661	0.00415066	3.75388e-06	0.214785	0.3954	0.67652	0.676255	-0.000392032	0.817183	0.859634	0.763335	0.763039	-0.000387051
Residence (province)	LIV.P	0.00386199	0.338661	0.504641	0.00400473	0.213786	0.414229	0.00424335	0.0739261	0.159709	0.00350432	0.596404	0.73195	-0.00828663	0.704296	0.914514	-0.00828305	0.679321	0.911335	-0.0203727	0.908092	0.982897	-0.00804842	0.686314	0.89368	0.00370961	1.51e-06	0.357642	0.530309	0.00373342	2.54113e-05	0.236763	0.426174	0.00371645	8.38411e-06	0.0699301	0.155277	0.00370659	-1.51362e-06	0.628372	0.771183	0.67607	0.676271	0.00029822	0.23976	0.453147	0.762826	0.763059	0.000304207
Fasting blood glucose	GLU0.group	0.000737173	0.210789	0.415886	0.000706168	0.173826	0.370524	0.000746503	0.0979021	0.188811	0.000796135	0.18981	0.357549	0.0196172	0.0699301	0.226573	0.0196124	0.0639361	0.225166	0.000842383	0.493506	0.754227	0.0169538	0.0659341	0.184161	0.000562881	2.13e-06	0.20979	0.414464	0.000575862	1.51229e-05	0.203796	0.393036	0.000564242	3.49643e-06	0.120879	0.217582	0.000563048	2.30196e-06	0.180819	0.357228	0.662441	0.662513	0.000108578	0.251748	0.453147	0.749869	0.749931	8.3271e-05
2-hour postprandial blood glucose	GLU120.group	0.00432134	0.556444	0.704249	0.00448038	0.577423	0.698078	0.00956413	0.027972	0.0755245	0.00340275	0.677323	0.783759	0.0375509	0.0929071	0.235171	0.0375047	0.0929071	0.237853	0.0368176	0.107892	0.257037	0.025963	0.140859	0.308367	0.00522507	-0.000152093	0.596404	0.714595	0.00482844	-0.000550871	0.565435	0.693942	0.00615663	0.0007845	0.031968	0.0835294	0.00513859	-0.000239041	0.683317	0.802154	0.662873	0.662086	-0.00118818	0.682318	0.778419	0.750433	0.749674	-0.00101203
Fasting insulin	INS0group	0.00349569	0.216783	0.415886	0.00301903	0.307692	0.508634	0.00347327	0.170829	0.27449	0.00452847	0.10989	0.247253	0.00347254	0.405594	0.638362	0.00346658	0.433566	0.66262	0.0122998	0.300699	0.572079	0.0221412	0.153846	0.311538	0.00277492	6.51e-05	0.228771	0.430941	0.00284844	0.000138787	0.333666	0.519749	0.00279921	8.9429e-05	0.171828	0.272904	0.00282915	0.000119447	0.11988	0.26244	0.664451	0.66433	-0.000182037	0.504496	0.669904	0.751626	0.751391	-0.000313728
2-hour postprandial insulin	INS120group	0.00531605	0.324675	0.504641	0.00487851	0.356643	0.528864	0.00694723	0.0689311	0.159526	0.00540584	0.276723	0.439502	-0.031116	0.957043	1	-0.0311048	0.943057	1	-0.0390983	0.978022	0.99001	-0.0303	0.964036	1	0.00463215	9.74e-05	0.323676	0.514074	0.00473341	0.000199166	0.358641	0.527419	0.0049417	0.000408405	0.0669331	0.154902	0.00462532	9.05866e-05	0.297702	0.463729	0.659827	0.659417	-0.000621581	0.535465	0.688454	0.74974	0.749232	-0.000678067
Triglyceride	TG	0.000452638	0.692308	0.757796	0.000453079	0.725275	0.800443	0.000859462	0.0749251	0.159709	0.000427323	0.656344	0.774009	0.0129071	0.0839161	0.226573	0.0129098	0.0849151	0.237177	0.0140758	0.0929071	0.250849	0.015795	0.03996	0.124491	0.000605413	-2e-06	0.674326	0.738113	0.000590243	-1.71774e-05	0.72028	0.793882	0.000612526	5.11906e-06	0.0859141	0.182587	0.000605535	-1.87637e-06	0.664336	0.791341	0.659858	0.659761	-0.000147281	0.774226	0.825162	0.747906	0.74781	-0.000128924
Total cholesterol	TC	0.00062151	0.911089	0.937227	0.000687041	0.934066	0.955857	0.00130869	0.101898	0.191948	0.000405072	0.98002	1	0.00565851	0.0839161	0.226573	0.00565766	0.0729271	0.236977	0.00605337	0.0899101	0.250849	0.00449363	0.113886	0.271317	0.00101706	-5.24e-06	0.915085	0.938252	0.000984679	-3.76455e-05	0.918082	0.941324	0.00102815	5.87464e-06	0.0949051	0.184958	0.00101581	-6.48617e-06	0.977023	1	0.659984	0.65977	-0.000323952	0.95005	0.961926	0.748025	0.74783	-0.000261321
High-density lipoprotein	HDL	0.00047116	0.0629371	0.159309	0.000419282	0.0589411	0.159141	0.000421237	0.030969	0.0809191	0.00060967	0.04995	0.130515	0.0207912	0.025974	0.110731	0.0207918	0.030969	0.125425	0.0187385	0.036963	0.11976	0.0226885	0.00599401	0.0285597	0.000208022	3.48e-06	0.0499501	0.130515	0.000228652	2.41165e-05	0.0709291	0.179539	0.000208982	4.44258e-06	0.026973	0.0728272	0.000208794	4.25454e-06	0.04995	0.130515	0.659708	0.659825	0.000176862	0.0669331	0.180719	0.747787	0.747884	0.000129128
Low-density lipoprotein	LDL	0.000884033	0.623377	0.727132	0.000855567	0.678322	0.782978	0.00151413	0.021978	0.0613869	0.000920809	0.515485	0.673456	0.0121208	0.002997	0.0173398	0.0121204	0.004995	0.0252872	0.0106475	0.00699301	0.0404595	0.0120639	0.000999001	0.00622454	0.00102089	-1.81e-06	0.6004	0.714595	0.00100394	-1.87857e-05	0.699301	0.793882	0.00103278	1.00831e-05	0.025974	0.0725481	0.00102163	-1.07095e-06	0.539461	0.6847	0.659936	0.659825	-0.000168371	0.734266	0.793007	0.747995	0.747884	-0.000148653
Alanine aminotransferase	ALT	0.000141618	0.975025	0.987213	0.000209846	0.906094	0.940944	0.000493736	0.158841	0.262574	0.000169819	0.809191	0.873926	-0.00306926	0.583417	0.800962	-0.00307149	0.557443	0.765302	0.0273514	0.0739261	0.213858	0.00249494	0.427572	0.666026	0.000373806	-2.84e-06	0.979021	0.991259	0.000359306	-1.73489e-05	0.904096	0.938869	0.000378869	2.22183e-06	0.171828	0.272904	0.000374617	-2.03179e-06	0.806194	0.865939	0.660065	0.659973	-0.000138885	0.887113	0.921233	0.748061	0.747992	-9.22498e-05
Aspartate aminotransferase	AST	0.0004361	0.291708	0.480659	0.000397263	0.365634	0.528864	0.00110469	0.000999001	0.00385329	0.000479227	0.250749	0.414504	0.022294	0.172827	0.376913	0.0222917	0.170829	0.373977	0.0567949	0.013986	0.0755245	0.0254049	0.100899	0.26364	0.000377367	7.19e-07	0.287712	0.495845	0.000378791	2.14417e-06	0.364635	0.527419	0.000390458	1.38151e-05	0.000999001	0.00385329	0.000377655	1.00769e-06	0.257742	0.428871	0.659982	0.659973	-1.39e-05	0.416583	0.613514	0.748007	0.747992	-2.04113e-05
Ratio of AST to ALT	AST/ALT	0.00017924	0.388611	0.552237	0.000161459	0.473526	0.634087	0.000199623	0.362637	0.471386	0.000233736	0.22977	0.404595	0.00409127	0.0799201	0.226573	0.0040957	0.0759241	0.236977	0.00405012	0.100899	0.257037	0.00319118	0.106893	0.270573	0.000188214	-1.1e-07	0.366633	0.530309	0.000185531	-2.79369e-06	0.454545	0.625408	0.000188538	2.14362e-07	0.36963	0.468086	0.00018877	4.46026e-07	0.247752	0.428699	0.659991	0.659973	-2.75e-05	0.497502	0.669904	0.748017	0.747992	-3.37931e-05
Gamma-glutamyl transferase	GGT	0.000345752	0.458541	0.619031	0.00033941	0.501499	0.644784	0.000367387	0.45954	0.563981	0.000182565	0.788212	0.873926	0.0217591	0.0959041	0.235401	0.0217572	0.104895	0.249897	0.0205735	0.125874	0.291309	0.0129709	0.187812	0.362209	0.000376274	-3.74e-07	0.412587	0.574525	0.000372776	-3.87303e-06	0.487512	0.626802	0.000376472	-1.75741e-07	0.44955	0.551721	0.000374742	-1.90658e-06	0.8002	0.865939	0.659993	0.659973	-3.04e-05	0.495504	0.669904	0.748001	0.747992	-1.19083e-05
Albumin	Alb	0.000492243	0.207792	0.415886	0.000478093	0.221778	0.417768	0.000283791	0.776224	0.806079	0.000672675	0.123876	0.257281	-0.0496042	0.852148	0.983566	-0.0496096	0.872128	0.994963	-0.0347794	0.738262	0.906048	-0.0269421	0.731269	0.89368	0.000378045	1.4e-06	0.222777	0.429642	0.000387195	1.05512e-05	0.203796	0.393036	0.000374886	-1.76202e-06	0.757243	0.786367	0.000379555	2.90803e-06	0.126873	0.27044	0.659892	0.659973	0.000122737	0.156843	0.343359	0.747934	0.747992	7.67772e-05
Hemoglobin	Hgb	0.001895	0.001998	0.0101149	0.00155313	0.001998	0.00951989	0.00122594	0.001998	0.00703644	0.00265942	0.000999001	0.00475995	0.050244	0.001998	0.0134865	0.0502494	0.002997	0.0186736	0.0311976	0.036963	0.11976	0.0601315	0.000999001	0.00622454	0.000465288	2.08e-05	0.001998	0.00951989	0.000579454	0.00013497	0.000999001	0.00505744	0.000462303	1.77675e-05	0.000999001	0.00385329	0.00046918	2.46478e-05	0.000999001	0.00475995	0.665713	0.666336	0.000935204	0.001998	0.00951989	0.753758	0.754289	0.000703281
Red blood cell count	RBC	0.00639805	0.491508	0.652659	0.00675745	0.434565	0.608288	0.00566257	0.648352	0.70022	0.00686756	0.40959	0.583175	-0.0421177	0.711289	0.914514	-0.0421211	0.727273	0.919535	0.151091	0.022977	0.103397	-0.0198431	0.615385	0.830769	0.00660739	-5.97e-05	0.516484	0.673041	0.0067397	7.35243e-05	0.455544	0.625408	0.00640111	-0.000267341	0.658342	0.711009	0.00669736	3.08976e-05	0.410589	0.583469	0.755606	0.755989	0.000506891	0.345654	0.538423	0.842698	0.842977	0.000331174
White blood cell count	WBC	0.00748161	0.293706	0.480659	0.00772265	0.214785	0.414229	0.00573482	0.636364	0.70022	0.0081452	0.250749	0.414504	-0.0732807	0.862138	0.983566	-0.073272	0.857143	0.994963	0.0100563	0.427572	0.679086	-0.0360038	0.702298	0.89368	0.00684651	0.000181052	0.310689	0.504935	0.00751619	0.00085523	0.196803	0.393036	0.00642022	-0.000248103	0.649351	0.711009	0.00689255	0.000227399	0.264735	0.428871	0.755094	0.755989	0.0011838	0.211788	0.430894	0.842209	0.842977	0.00091068
Neutrophil relative count (Lymphocyte/White blood cell)	NEU rel	0.00399462	0.914086	0.937227	0.00452605	0.944056	0.955857	0.00762111	0.283716	0.396503	0.00147563	1	1	0.00809533	0.425574	0.638362	0.0080812	0.391608	0.61623	-0.0148888	0.642358	0.89272	-0.0178124	0.716284	0.89368	0.00607699	-0.000593633	0.899101	0.933682	0.00494456	-0.00173366	0.937063	0.948776	0.00691909	0.000254122	0.26973	0.383301	0.00587361	-0.000798382	0.996004	1	0.757419	0.755989	-0.00189055	0.94006	0.961926	0.844159	0.842977	-0.00140215
Neutrophil absolute count	NEU abs	0.0137062	0.012987	0.0420779	0.0121005	0.00599401	0.0231197	0.00748597	0.28971	0.396503	0.0141637	0.01998	0.0674326	-0.0501717	0.704296	0.914514	-0.0501493	0.715285	0.919535	0.137405	0.047952	0.143856	-0.0370277	0.68032	0.89368	0.00822017	0.00156393	0.00699301	0.025747	0.0110381	0.00440079	0.002997	0.0121379	0.00688335	0.000218139	0.31968	0.424494	0.00781202	0.00115304	0.024975	0.0778068	0.751234	0.755989	0.00629062	0.00699301	0.025747	0.839211	0.842977	0.00446729
Lymphocyte absolute count	LYM abs	0.00133359	1	1	0.00218134	0.969031	0.969031	0.00183384	0.96004	0.964036	0.000914234	1	1	-0.45701	1	1	-0.457005	1	1	-0.349839	0.964036	0.99001	-0.412475	1	1	0.00289202	-0.000442786	1	1	0.00240656	-0.000929868	0.956044	0.956044	0.00293675	-0.000397906	0.955045	0.966983	0.00296376	-0.000370813	1	1	0.756753	0.755989	-0.00101067	0.967033	0.967033	0.843437	0.842977	-0.000545687
Blood urea nitrogen	BUN	0.00024096	0.855145	0.899568	0.00031546	0.755245	0.807061	0.000462832	0.491508	0.594212	0.000157491	0.91009	0.945093	-0.020933	0.828172	0.983566	-0.020916	0.838162	0.994963	-0.00269213	0.555445	0.803411	-0.0291499	0.955045	1	0.000472978	-3.55e-06	0.862138	0.906924	0.000456027	-2.05132e-05	0.758242	0.808126	0.000476205	-3.25963e-07	0.495504	0.599043	0.000472572	-3.96092e-06	0.895105	0.929532	0.654732	0.654649	-0.000127229	0.716284	0.787321	0.743592	0.743528	-8.50525e-05
Serum creatinine	Cr	0.000621295	0.21978	0.415886	0.000612488	0.207792	0.414229	0.000297901	0.892108	0.914693	0.000344461	0.532468	0.673904	-0.0116777	0.741259	0.923722	-0.0116699	0.739261	0.919535	0.0412201	0.020979	0.0999589	-0.00305285	0.547453	0.751587	0.000478827	2.18e-06	0.207792	0.414464	0.00049395	1.73141e-05	0.193806	0.393036	0.000472393	-4.25387e-06	0.891109	0.913669	0.000475002	-1.64301e-06	0.516484	0.6847	0.654605	0.654685	0.000121146	0.212787	0.430894	0.743467	0.743539	9.64e-05
Systolic blood pressure	SBP	0.000858464	0.270729	0.476719	0.00081332	0.268731	0.473201	0.000754663	0.366633	0.471386	0.000993356	0.175824	0.34736	-0.00293881	0.508492	0.735497	-0.00294386	0.54046	0.75478	-0.0180263	0.716284	0.906048	0.0140938	0.268731	0.473201	0.000716966	2.17e-06	0.277722	0.489033	0.000727347	1.25594e-05	0.287712	0.506624	0.000715743	9.47794e-07	0.373626	0.468086	0.000718255	3.46129e-06	0.194805	0.372604	0.654952	0.655005	8.05e-05	0.274725	0.483755	0.743758	0.743788	4.01146e-05
Diastolic blood pressure	DBP	0.000540743	0.667333	0.740465	0.000647233	0.556444	0.693414	0.00062358	0.635365	0.70022	0.000373594	0.802198	0.873926	-0.0522605	0.99001	1	-0.0522597	0.986014	1	0.02659	0.17982	0.373473	-0.0297852	0.901099	0.986338	0.000712168	-2.63e-06	0.674326	0.738113	0.00070619	-8.61267e-06	0.533467	0.673496	0.000712629	-2.1686e-06	0.647353	0.711009	0.00071056	-4.23967e-06	0.797203	0.865939	0.655086	0.655005	-0.000124158	0.635365	0.772199	0.743825	0.743788	-4.91948e-05
Infertility	Infertility	0.000547635	0.105894	0.245069	0.000487084	0.143856	0.314928	0.000368116	0.30969	0.411228	0.00064301	0.0879121	0.203454	0.0298634	0.00499501	0.026973	0.0298604	0.002997	0.0186736	-0.014485	0.882118	0.978788	0.0224369	0.011988	0.0485514	0.00033038	2.35e-06	0.102897	0.240445	0.000342664	1.46388e-05	0.126873	0.285465	0.000328698	6.67667e-07	0.306693	0.414036	0.000330742	2.7123e-06	0.0939061	0.217326	0.661407	0.6615	0.000140581	0.128871	0.302869	0.74905	0.749132	0.000109905
Tubal disease	TUB	0.000871224	0.593407	0.727132	0.000923931	0.526474	0.666318	0.00119209	0.134865	0.232427	0.000806647	0.623377	0.753634	-0.00344584	0.768232	0.94283	-0.00344475	0.749251	0.919535	-0.0056254	0.862138	0.969905	-0.00267509	0.727273	0.89368	0.000982883	-1.21e-06	0.583417	0.714595	0.000978555	-5.54055e-06	0.54046	0.673496	0.000987554	3.46674e-06	0.13986	0.241036	0.000982563	-1.52897e-06	0.639361	0.772958	0.661528	0.6615	-4.24e-05	0.525475	0.686507	0.749148	0.749132	-2.08025e-05
Recurrent spontaneous abortion	RSA	0.000923983	0.128871	0.282123	0.000864838	0.131868	0.305181	0.000414847	0.964036	0.964036	0.00109914	0.0719281	0.176551	0.0271277	0.013986	0.0629371	0.0271276	0.010989	0.0494505	0.00250778	0.414585	0.679086	0.0104097	0.146853	0.311538	0.000658927	2.87e-06	0.130869	0.286497	0.000675269	1.92214e-05	0.114885	0.265877	0.000652044	-4.0189e-06	0.969031	0.969031	0.000659875	3.81665e-06	0.0689311	0.164218	0.661393	0.6615	0.00016246	0.155844	0.343359	0.749046	0.749132	0.000115229
Recurrent implantation failure	RIF	0.000814161	0.00499501	0.0224775	0.000696358	0.00599401	0.0231197	0.000143024	0.54046	0.62	0.000764071	0.00599401	0.0220688	-0.0142037	0.862138	0.983566	-0.0142077	0.867133	0.994963	-0.00453615	0.629371	0.89272	-0.0135131	0.876124	0.979897	0.000170971	6.96e-06	0.002997	0.0134865	0.000212994	4.8987e-05	0.002997	0.0121379	0.000163666	-3.49557e-07	0.548452	0.647353	0.00016918	5.16625e-06	0.010989	0.0404595	0.661184	0.6615	0.000478539	0.002997	0.0127767	0.748844	0.749132	0.000384513
Cesarean section history	CSU	0.00125783	0.000999001	0.00539461	0.00108099	0.000999001	0.00539461	0.000648169	0.012987	0.0375696	0.00188085	0.000999001	0.00475995	0.0291694	0.000999001	0.00735628	0.0291674	0.000999001	0.00735628	0.0134692	0.035964	0.11976	0.0323485	0.000999001	0.00622454	0.000337978	9.95e-06	0.001998	0.00951989	0.000397307	6.93e-05	0.002997	0.0121379	0.000333361	5.33215e-06	0.00699301	0.0217859	0.000341397	1.33714e-05	0.000999001	0.00475995	0.661073	0.6615	0.000645242	0.001998	0.00951989	0.748765	0.749132	0.000490517
Endometriosis	Endometriosis	0.000226898	0.220779	0.415886	0.00020817	0.214785	0.414229	0.000408827	0.010989	0.032967	0.000217139	0.216783	0.399078	0.00531308	0.375624	0.62093	0.00530968	0.362637	0.61623	0.00594956	0.333666	0.600599	0.00029783	0.477522	0.687102	0.000164688	6.73e-07	0.185814	0.385922	0.000168078	4.06318e-06	0.218781	0.402756	0.000168091	4.07685e-06	0.00999001	0.0288997	0.000164472	4.57378e-07	0.224775	0.404595	0.661478	0.6615	3.37e-05	0.250749	0.453147	0.749118	0.749132	1.96262e-05
Adenomyosis	Adenomyosis	0.000316718	0.0739261	0.181455	0.000307067	0.0649351	0.169669	0.000208394	0.248751	0.366343	0.00032702	0.121878	0.257281	0.0499763	0.031968	0.129471	0.0499809	0.027972	0.119249	0.0501807	0.035964	0.11976	0.0508775	0.01998	0.0703644	0.000165649	1.63e-06	0.103896	0.240445	0.000177177	1.31639e-05	0.0779221	0.191263	0.000164754	7.39042e-07	0.241758	0.358986	0.000165418	1.40341e-06	0.106893	0.240509	0.661428	0.6615	0.000109323	0.0959041	0.235401	0.749066	0.749132	8.90958e-05
Polycystic ovary syndrome	PCOS	0.000528963	0.023976	0.0719281	0.000423866	0.02997	0.0899101	0.000652258	0.000999001	0.00385329	0.000626339	0.020979	0.067972	0.0111873	0.101898	0.242757	0.0111903	0.0949051	0.237853	0.0161843	0.036963	0.11976	0.0183278	0.014985	0.0551721	0.00016792	3.91e-06	0.024975	0.0749251	0.000187923	2.39119e-05	0.038961	0.108822	0.000172144	8.13072e-06	0.000999001	0.00385329	0.000167995	3.98043e-06	0.024975	0.0778068	0.661354	0.6615	0.000221488	0.034965	0.101149	0.749018	0.749132	0.000152303
Hysteromyoma	Hysteromyoma	0.000485125	0.331668	0.504641	0.000487963	0.322677	0.512488	0.000522259	0.231768	0.347652	0.000506256	0.324675	0.487013	0.00359496	0.365634	0.617008	0.00359532	0.381618	0.61623	-0.0122188	0.861139	0.969905	0.00377028	0.32967	0.534066	0.000444712	4e-07	0.344655	0.526737	0.000448035	3.72347e-06	0.300699	0.509116	0.000445526	1.2136e-06	0.251748	0.364136	0.000444771	4.58179e-07	0.321678	0.479629	0.676233	0.676255	3.16e-05	0.315684	0.514074	0.763012	0.763039	3.63475e-05
Intrauterine adhesion	IUA	0.000892996	0.0549451	0.143566	0.000769228	0.0679321	0.171953	0.000760239	0.047952	0.121379	0.00120548	0.027972	0.0839161	0.0299356	0.000999001	0.00735628	0.0299311	0.000999001	0.00735628	0.0324004	0.000999001	0.00674326	0.0271319	0.000999001	0.00622454	0.000496335	4.29e-06	0.0539461	0.136551	0.000517548	2.55152e-05	0.0679321	0.1775	0.000496511	4.4677e-06	0.040959	0.103678	0.000498187	6.14439e-06	0.015984	0.0539461	0.66135	0.6615	0.000226934	0.0809191	0.204826	0.749019	0.749132	0.000151138
Reproductive tract malformation	Reproductive tract malformation	0.000615168	0.508492	0.656344	0.000631286	0.490509	0.640827	0.000820812	0.132867	0.232427	0.000565052	0.531469	0.673904	0.00714333	0.354645	0.611197	0.00714662	0.372627	0.61623	-0.00864938	0.663337	0.89272	-0.00238148	0.527473	0.736643	0.000655623	-4.38e-07	0.475524	0.631434	0.000653781	-2.28086e-06	0.475524	0.626802	0.000658804	2.74496e-06	0.154845	0.261301	0.000655277	-7.8393e-07	0.549451	0.6847	0.661521	0.6615	-3.13e-05	0.491508	0.669904	0.749148	0.749132	-2.05014e-05
Premature ovarian insufficiency; Premature ovarian failure; Diminished ovarian reserve	POA	0.000743203	0.116883	0.262987	0.000678529	0.140859	0.314928	0.000668498	0.108891	0.196004	0.000796868	0.122877	0.257281	0.0143802	0.206793	0.408543	0.0143807	0.203796	0.402622	0.0187704	0.165834	0.353489	0.019315	0.121878	0.282061	0.000494732	2.69e-06	0.112887	0.253996	0.000509203	1.71662e-05	0.13986	0.30618	0.000494983	2.93943e-06	0.0999001	0.188184	0.000494669	2.62527e-06	0.132867	0.275955	0.661379	0.6615	0.000183166	0.130869	0.302869	0.749033	0.749132	0.000132784
Ovarian cysts	Ovarian cysts	0.000563628	0.618382	0.727132	0.000544817	0.682318	0.782978	0.000582624	0.647353	0.70022	0.00068364	0.417582	0.583175	0.0148233	0.213786	0.412302	0.0148258	0.215784	0.416155	0.0071004	0.363636	0.626692	0.0179741	0.153846	0.311538	0.000655071	-9.9e-07	0.618382	0.714595	0.000645825	-1.02418e-05	0.676324	0.793882	0.000654838	-1.22354e-06	0.657343	0.711009	0.000656298	2.3757e-07	0.38961	0.563544	0.661571	0.6615	-0.00010694	0.658342	0.772199	0.749212	0.749132	-0.000106086
Cervical conization or LEEP	LEEP	0.000103659	0.63037	0.727132	9.60546e-05	0.757243	0.807061	0.000141158	0.538462	0.62	5.47214e-05	0.783217	0.873926	-0.037508	0.908092	1	-0.0375125	0.931069	1	0.0223582	0.230769	0.45591	-0.020917	0.792208	0.929983	0.000163369	-6.46e-07	0.613387	0.714595	0.000157762	-6.25382e-06	0.748252	0.808112	0.000163635	-3.80642e-07	0.559441	0.647353	0.000163074	-9.40977e-07	0.806194	0.865939	0.661534	0.6615	-5.11e-05	0.655345	0.772199	0.74917	0.749132	-5.01787e-05
Unexplained infertility	UEI	0.000170071	0.296703	0.480659	0.000172514	0.337662	0.525974	0.000202432	0.258741	0.374251	0.000123447	0.416583	0.583175	-0.0727391	0.999001	1	-0.0727357	1	1	-0.0218996	0.797203	0.928257	-0.0539667	0.988012	1	0.00016408	6.48e-08	0.363636	0.530309	0.000164797	7.8212e-07	0.330669	0.519749	0.000164655	6.39761e-07	0.243756	0.358986	0.000163666	-3.49273e-07	0.481518	0.65005	0.661492	0.6615	1.25e-05	0.300699	0.514074	0.749131	0.749132	1.90836e-06
Cervical polyps	Cervical polyps	0.00173285	0.285714	0.480659	0.00156634	0.360639	0.528864	0.0017184	0.293706	0.396503	0.00165617	0.341658	0.50317	0.0525295	0.0749251	0.226573	0.0525302	0.0819181	0.236977	-0.0222598	0.734266	0.906048	0.0234403	0.253746	0.456743	0.00154965	2.06e-05	0.311688	0.504935	0.0015521	2.30828e-05	0.347652	0.521479	0.0015598	3.07917e-05	0.297702	0.40871	0.00153752	8.48543e-06	0.317682	0.479629	0.752183	0.752162	-2.79e-05	0.426573	0.617008	0.840068	0.840003	-7.68584e-05
Tenderness in pelvic examination	Tenderness	0.00163983	0.342657	0.504641	0.00149013	0.435564	0.608288	0.00132954	0.535465	0.62	0.00141357	0.436563	0.59935	-0.000357333	0.47952	0.706203	-0.000385519	0.48951	0.728272	0.010068	0.404595	0.679086	-0.000207929	0.483516	0.687102	0.00154025	1.12e-05	0.333666	0.519749	0.001505	-2.40912e-05	0.430569	0.611862	0.00149666	-3.24441e-05	0.592408	0.675845	0.00152135	-7.70879e-06	0.450549	0.618551	0.752151	0.752162	1.54e-05	0.371628	0.557443	0.840031	0.840003	-3.27631e-05
Thinprep cytologic test	TCT	0.00792202	0.0979021	0.233237	0.00756565	0.0799201	0.190398	0.00668385	0.286713	0.396503	0.00965808	0.036963	0.102498	0.0919233	0.0509491	0.196518	0.0919228	0.040959	0.157985	0.00262273	0.467532	0.728272	0.110935	0.013986	0.0539461	0.00629872	0.000183636	0.0999001	0.240445	0.00701204	0.00090134	0.0909091	0.216578	0.00620838	9.27343e-05	0.291708	0.407386	0.00635227	0.00023752	0.044955	0.121379	0.751812	0.752162	0.000465686	0.323676	0.514074	0.839586	0.840003	0.000496802
Birthplace (geographical division)	BIRD	0.000983351	0.318681	0.504641	0.000976187	0.287712	0.495845	0.000786521	0.704296	0.740882	0.00111082	0.234765	0.404595	-0.000203341	0.543457	0.758965	-0.000198064	0.494505	0.728272	-0.0107085	0.802198	0.928257	-0.00742229	0.741259	0.89368	0.000889553	9.28e-07	0.305694	0.504935	0.000896092	7.47257e-06	0.301698	0.509116	0.000887037	-1.59046e-06	0.699301	0.745307	0.000890268	1.64422e-06	0.248751	0.428699	0.676227	0.676255	4.07e-05	0.353646	0.540478	0.763012	0.763039	3.65246e-05
Residence (geographical division)	LIVD	0.000696274	0.755245	0.815664	0.000759322	0.709291	0.797952	0.00105432	0.172827	0.27449	0.000598509	0.831169	0.885851	0.00351945	0.422577	0.638362	0.00352231	0.394605	0.61623	-0.00903693	0.681319	0.89272	0.00181112	0.451548	0.687102	0.000888045	-1.9e-06	0.766234	0.816644	0.000878795	-1.11582e-05	0.725275	0.793882	0.000892509	2.56758e-06	0.168831	0.272904	0.000887787	-2.15863e-06	0.823177	0.865939	0.67634	0.676271	-0.000101072	0.664336	0.772199	0.763105	0.763059	-6.0868e-05
Residence (city)	Residence (city)	0.00850901	0.016983	0.0529086	0.00837817	0.00699301	0.0246275	0.00813141	0.00799201	0.0248982	0.00859719	0.031968	0.0924789	0.00941597	0.00599401	0.0285597	0.0094139	0.00599401	0.0285597	0.00905625	0.014985	0.0758616	0.00873067	0.002997	0.0151723	0.00679218	1.88e-05	0.022977	0.0715823	0.00692233	0.000149847	0.013986	0.0453147	0.00679626	2.29112e-05	0.00799201	0.023976	0.00678928	1.58892e-05	0.034965	0.097661	0.660636	0.661569	0.00140969	0.013986	0.0453147	0.748338	0.749235	0.00119697
ABO blood type	Bloodtype	0.000649398	0.265734	0.476719	0.000678213	0.232767	0.427972	0.000585324	0.381618	0.482986	0.000606639	0.304695	0.465666	0.00214982	0.131868	0.305181	0.00214733	0.15984	0.369916	0.000882727	0.346653	0.610411	0.00249538	0.0789211	0.213087	0.000550831	1.18e-06	0.24975	0.459768	0.000562912	1.32677e-05	0.202797	0.393036	0.000550314	6.62627e-07	0.340659	0.445055	0.0005502	5.48143e-07	0.325674	0.479629	0.659954	0.660024	0.000105696	0.22977	0.453147	0.747788	0.747863	9.93584e-05
Platelet count	PLT	0.00454976	0.175824	0.374783	0.00394779	0.237762	0.427972	0.00539043	0.0869131	0.171706	0.00384987	0.284715	0.443499	-0.0399057	0.926074	1	-0.0399157	0.923077	1	0.0587823	0.024975	0.106472	-0.0264669	0.837163	0.955073	0.00360178	0.000269343	0.185814	0.385922	0.00382765	0.000495974	0.218781	0.402756	0.00387738	0.000545871	0.0959041	0.184958	0.00341225	7.91784e-05	0.293706	0.463729	0.755558	0.755989	0.000570934	0.210789	0.430894	0.842804	0.842977	0.00020522
Lymphocyte relative count (Lymphocyte/White blood cell)	LYM rel	0.0056143	0.637363	0.727132	0.0056251	0.686314	0.782978	0.0098381	0.0869131	0.171706	0.00492155	0.659341	0.774009	-0.0234896	0.739261	0.923722	-0.0234604	0.724276	0.919535	0.00546345	0.41958	0.679086	-0.0256466	0.75025	0.89368	0.00643443	-0.000233799	0.614386	0.714595	0.00582873	-0.000843556	0.696304	0.793882	0.00750543	0.000844392	0.0879121	0.182587	0.00640006	-0.000268399	0.703297	0.808051	0.756627	0.755989	-0.000843541	0.667333	0.772199	0.843681	0.842977	-0.000834806
[truncated: 12 more columns]

## Sheet: Table S6b
Table S6b Variance in microbiome composition explained by each phenotype category.
Category	R2
Vaginal dysbiosis	0.06288
Lifestyle	0.01948
Laboratory measures	0.01809
Social factors	0.01511
Female physiology	0.00914
Environment	0.00745
OB-GYN related	0.00478
Anthropometrics	0.0027
