# Supplementary material for: Population-level analyses identify host and environmental variables influencing the vaginal microbiome
Source: Signal Transduct Target Ther. 2025 Feb 19;10:64. doi: 10.1038/s41392-025-02152-8 (PMC11836416; doi:10.1038/s41392-025-02152-8)
Supplement: Supplementary file 8 — supplementary table 7 [file 41392_2025_2152_MOESM8_ESM.xlsx]

## Sheet: Female physiology
Table S7. Results of MaAsLin analysis. Associations with FDR ＜0.25 are shown.
	Age~ species abundance.Adjusting for BMI, residence, sampling month, delivery mode, sexual frequency, Hgb level and VVC. Reference level:＜35.									Menopausal status~ species abundance.Adjusting for BMI, residence, sampling month, delivery mode, sexual frequency, Hgb level, and VVC. Reference level: premenopause.
	Feature	Metadata	Value	Regression coefficient	Stderr	P value	FDR			Feature	Metadata	Value	Regression coefficient	Stderr	P value	FDR
	Peptoniphilus_indolicus	Age	≥50	0.0087346	0.000404599	3.39988e-82	4.69183e-80			Finegoldia_magna	Menopausal status	Perimenopause	0.0126732	0.00105498	6.88355e-33	1.05548e-31
	Dietzia	Age	≥50	0.0448881	0.00219951	6.02428e-81	4.15675e-79			Peptoniphilus	Menopausal status	Perimenopause	0.0071584	0.000709772	9.58236e-24	1.0172e-22
	Peptoniphilus	Age	≥50	0.00766886	0.000438859	5.16888e-65	2.37768e-63			Porphyromonas_uenonis	Menopausal status	Perimenopause	0.0296989	0.00308803	9.43915e-22	9.30431e-21
	Porphyromonas_uenonis	Age	≥50	0.0296471	0.00187329	3.34489e-53	1.10058e-51			Other	Menopausal status	Perimenopause	0.0384278	0.00431177	6.37115e-19	5.17187e-18
	Prevotella_colorans	Age	≥50	0.0275159	0.00169814	3.98762e-53	1.10058e-51			Dietzia	Menopausal status	Perimenopause	0.0301577	0.00375592	1.15048e-15	7.9383e-15
	Finegoldia_magna	Age	≥50	0.0100499	0.000643601	1.15239e-52	2.6505e-51			Prevotella_timonensis	Menopausal status	Perimenopause	0.0754313	0.00958515	4.13127e-15	2.71483e-14
	Aerococcus_christensenii	Age	≥50	0.0533924	0.00379647	5.15598e-44	8.89407e-43			Peptoniphilus_indolicus	Menopausal status	Perimenopause	0.00515566	0.000663552	9.14402e-15	5.73579e-14
	Eggerthella_sinensis	Age	≥50	0.020917	0.00152558	1.58101e-41	2.42421e-40			Dialister	Menopausal status	Perimenopause	0.0226738	0.00323376	2.58596e-12	1.42745e-11
	Prevotella_disiens	Age	≥50	0.0171822	0.00134128	9.25618e-36	1.27735e-34			Anaerococcus_lactolyticus	Menopausal status	Perimenopause	0.00629744	0.000922268	9.45761e-12	4.83389e-11
	Dialister_micraerophilus	Age	≥50	0.026345	0.0021048	2.91672e-35	3.65916e-34			Dialister_micraerophilus	Menopausal status	Perimenopause	0.022766	0.00343569	3.70823e-11	1.7646e-10
	Dialister	Age	≥50	0.0244598	0.0019792	2.89653e-34	3.33101e-33			Eggerthella_sinensis	Menopausal status	Perimenopause	0.016222	0.00247274	5.76812e-11	2.65333e-10
	Prevotella_timonensis	Age	≥50	0.0687358	0.00586965	7.14275e-31	7.27728e-30			Streptococcus_anginosus	Menopausal status	Perimenopause	0.0667099	0.0109873	1.34167e-09	5.61062e-09
	Streptococcus	Age	≥50	0.0114183	0.000980946	7.38275e-31	7.27728e-30			Gardnerella_vaginalis	Menopausal status	Perimenopause	0.181832	0.0307968	3.71538e-09	1.46492e-08
	Anaerococcus_lactolyticus	Age	≥50	0.00606533	0.000560986	2.05704e-26	1.89248e-25			Sneathia_amnii	Menopausal status	Perimenopause	0.0551727	0.00964732	1.12635e-08	4.31768e-08
	Prevotella_buccalis	Age	≥50	0.0243595	0.00271051	5.07138e-19	4.11677e-18			Escherichia.Shigella_coli	Menopausal status	Perimenopause	0.0295043	0.00522349	1.6923e-08	6.31181e-08
	Prevotella_corporis	Age	≥50	0.00909477	0.000965947	5.49181e-19	4.21039e-18			Prevotella_amnii	Menopausal status	Perimenopause	0.0408985	0.00747593	4.65309e-08	1.68981e-07
	Sneathia_sanguinegens	Age	≥50	0.0330557	0.00364573	8.32095e-19	6.04364e-18			Prevotella_colorans	Menopausal status	Perimenopause	0.0147529	0.00284944	2.31956e-07	8.20769e-07
	Other	Age	≥50	0.0233977	0.00264948	1.31981e-18	9.10667e-18			Fannyhessea_vaginae	Menopausal status	Perimenopause	0.102311	0.0199426	2.97554e-07	1.02656e-06
	Prevotella_bivia	Age	≥50	0.0571011	0.00660132	1.05341e-17	6.92243e-17			Prevotella_bivia	Menopausal status	Perimenopause	0.0585169	0.0114259	3.14135e-07	1.05733e-06
	Prevotella_amnii	Age	≥50	0.0346721	0.00454687	3.75399e-14	2.15855e-13			Aerococcus_christensenii	Menopausal status	Perimenopause	0.0314066	0.00652963	1.54588e-06	5.07931e-06
	Sneathia_amnii	Age	≥50	0.0426191	0.00561594	1.1222e-13	6.19453e-13			Prevotella_buccalis	Menopausal status	Perimenopause	0.0197068	0.0044308	8.82178e-06	2.64653e-05
	Gardnerella_vaginalis	Age	≥50	0.136829	0.019074	1.05324e-12	5.38323e-12			Sneathia_sanguinegens	Menopausal status	Perimenopause	0.025518	0.00614364	3.31895e-05	8.9807e-05
	Escherichia-Shigella_coli	Age	≥50	0.0216157	0.00303379	1.45819e-12	7.18678e-12			Streptococcus	Menopausal status	Perimenopause	0.00657648	0.00170115	0.000112191	0.00027162
	Fannyhessea_vaginae	Age	≥50	0.0855186	0.0121819	2.6776e-12	1.27417e-11			Rhodococcus	Menopausal status	Perimenopause	0.0048981	0.00134572	0.000275328	0.000643988
	Veillonella_montpellierensis	Age	≥50	0.0114033	0.00165592	6.82359e-12	3.0376e-11			Megasphaera	Menopausal status	Perimenopause	0.0306602	0.00854882	0.000338196	0.000777852
	Streptococcus_anginosus	Age	≥50	0.0450147	0.00640205	7.90719e-12	3.40998e-11			Lactobacillus_iners	Menopausal status	Perimenopause	-0.244252	0.0684197	0.000360086	0.00081462
	Megasphaera	Age	≥50	0.0328797	0.00492603	2.73671e-11	1.14444e-10			Prevotella_corporis	Menopausal status	Perimenopause	0.00546642	0.00167013	0.00106959	0.0023807
	Metamycoplasma_hominis	Age	≥50	0.011191	0.0017517	2.05117e-10	8.08746e-10			Lactobacillus_crispatus	Menopausal status	Perimenopause	-0.193099	0.0705749	0.00623456	0.0132364
	Lactobacillus_iners	Age	≥50	-0.260653	0.0410936	2.8713e-10	1.10067e-09			Lactobacillus_jensenii	Menopausal status	Perimenopause	-0.0387702	0.0176096	0.0277253	0.0517039
	Streptococcus_gallolyticus	Age	≥50	0.0244607	0.00419673	6.0559e-09	2.14286e-08			Ureaplasma_parvum	Menopausal status	Perimenopause	0.0277663	0.012689	0.0286941	0.0527971
	Rhodococcus	Age	≥50	0.00340626	0.000805718	2.56501e-05	7.22391e-05			Streptococcus_gallolyticus	Menopausal status	Perimenopause	0.0139969	0.0068247	0.0403134	0.07225
	Ureaplasma_parvum	Age	≥50	0.0225465	0.00728054	0.00201836	0.00464222			Cutibacterium_acnes	Menopausal status	Perimenopause	-0.00107551	0.000537429	0.0454101	0.080341
	Lactobacillus_crispatus	Age	≥50	-0.118461	0.0430644	0.00598778	0.012333			Prevotella_disiens	Menopausal status	Perimenopause	0.00363923	0.00222822	0.102466	0.164422
	BVAB1	Age	≥50	0.00478893	0.00180265	0.00793578	0.0157685			Lactobacillus_johnsonii	Menopausal status	Perimenopause	0.0131546	0.0083066	0.113332	0.179768
	Cutibacterium_acnes	Age	≥50	-0.000818154	0.00032892	0.0129036	0.0237427			Ureaplasma_urealyticum	Menopausal status	Perimenopause	0.00509695	0.00342155	0.136365	0.211442
	Lactobacillus_johnsonii	Age	≥50	0.0115307	0.00491185	0.0190617	0.0324755			BVAB1	Menopausal status	Perimenopause	0.00446322	0.00312771	0.153628	0.232975
	Ureaplasma_urealyticum	Age	≥50	0.0045483	0.00194746	0.0196571	0.0326829			Peptoniphilus_indolicus	Menopausal status	Postmenopause	0.0102221	0.000482157	3.01409e-93	4.15944e-91
	Lactobacillus_gasseri	Age	≥50	0.0213721	0.0132166	0.106145	0.14796			Dietzia	Menopausal status	Postmenopause	0.0517957	0.00272743	2.76785e-75	1.90981e-73
	Lactobacillus_jensenii	Age	≥50	-0.0149721	0.0100488	0.136327	0.182652			Peptoniphilus	Menopausal status	Postmenopause	0.0089268	0.000518543	3.03041e-64	1.39399e-62
	Lactobacillus_mucosae	Age	≥50	0.00121733	0.000916797	0.184448	0.24013			Prevotella_colorans	Menopausal status	Postmenopause	0.0320338	0.00207092	2.98803e-52	1.03087e-50
	Acinetobacter	Age	35~41	0.00158972	0.000105085	2.27544e-47	4.48587e-46			Finegoldia_magna	Menopausal status	Postmenopause	0.0111598	0.000752404	4.56878e-47	1.26098e-45
	Other	Age	35~41	0.00396867	0.000904992	1.17596e-05	3.52787e-05			Porphyromonas_uenonis	Menopausal status	Postmenopause	0.0311207	0.00222256	3.05671e-43	7.03044e-42
	Eggerthella_sinensis	Age	35~41	0.00218751	0.000517663	2.41348e-05	6.93875e-05			Aerococcus_christensenii	Menopausal status	Postmenopause	0.0581035	0.00477201	1.47759e-33	2.91296e-32
	Dialister_micraerophilus	Age	35~41	0.0029055	0.00072075	5.61103e-05	0.000154865			Streptococcus	Menopausal status	Postmenopause	0.0150707	0.00122014	2.11697e-33	3.65177e-32
	Cutibacterium_acnes	Age	35~41	0.00040261	0.000112843	0.000362631	0.000926724			Prevotella_disiens	Menopausal status	Postmenopause	0.0179551	0.00159493	1.44257e-28	1.99075e-27
	Prevotella_colorans	Age	35~41	0.00195401	0.000587245	0.000908206	0.00223808			Eggerthella_sinensis	Menopausal status	Postmenopause	0.0197771	0.00181546	4.64987e-27	5.83347e-26
	Streptococcus_gallolyticus	Age	35~41	0.00459823	0.00143494	0.00135969	0.00329189			Prevotella_corporis	Menopausal status	Postmenopause	0.0121614	0.00118945	5.20436e-24	5.98501e-23
	Dialister	Age	35~41	0.00213979	0.000678037	0.00160734	0.00382436			Dialister_micraerophilus	Menopausal status	Postmenopause	0.0235751	0.0025013	7.02147e-21	6.45975e-20
	Veillonella_montpellierensis	Age	35~41	0.00158356	0.000562434	0.0048844	0.01037			Prevotella_timonensis	Menopausal status	Postmenopause	0.0626806	0.00698055	4.35624e-19	3.75726e-18
	Bifidobacterium_longum	Age	35~41	-0.00279466	0.0010155	0.00609653	0.0123724			Anaerococcus_lactolyticus	Menopausal status	Postmenopause	0.00580064	0.000668517	5.90722e-18	4.52887e-17
	Lactobacillus_iners	Age	35~41	-0.0374222	0.0143396	0.00910131	0.0176899			Escherichia.Shigella_coli	Menopausal status	Postmenopause	0.0305844	0.00373381	5.25291e-16	3.81527e-15
	Lactobacillus_vaginalis	Age	35~41	0.00193448	0.000751191	0.0102279	0.0193349			Dialister	Menopausal status	Postmenopause	0.0177645	0.00235983	6.60815e-14	3.96489e-13
	Peptoniphilus_indolicus	Age	35~41	0.000356587	0.000139393	0.0105825	0.0197349			Veillonella_montpellierensis	Menopausal status	Postmenopause	0.0149818	0.0020773	6.9007e-13	3.9679e-12
	Anaerococcus_lactolyticus	Age	35~41	0.000481053	0.000194163	0.0132683	0.0240925			Sneathia_sanguinegens	Menopausal status	Postmenopause	0.0306353	0.00438895	4.53129e-12	2.40507e-11
	Lactobacillus_coleohominis	Age	35~41	0.000386897	0.000156727	0.0135895	0.0242448			Prevotella_bivia	Menopausal status	Postmenopause	0.0563152	0.00822208	1.04297e-11	5.14034e-11
	Prevotella_timonensis	Age	35~41	0.00496767	0.0020147	0.0137036	0.0242448			Prevotella_buccalis	Menopausal status	Postmenopause	0.020543	0.00321311	1.8981e-10	8.44959e-10
	Prevotella_buccalis	Age	35~41	0.00227243	0.000931845	0.0147699	0.0258006			Prevotella_amnii	Menopausal status	Postmenopause	0.0340698	0.00542371	3.69761e-10	1.59459e-09
	Prevotella_amnii	Age	35~41	0.00365888	0.00156684	0.0195758	0.0326829			Fannyhessea_vaginae	Menopausal status	Postmenopause	0.0681927	0.0144831	2.57874e-06	8.08786e-06
	Megasphaera	Age	35~41	0.00364553	0.00167324	0.0293877	0.047157			Lactobacillus_iners	Menopausal status	Postmenopause	-0.224691	0.0496138	6.14446e-06	1.8843e-05
	Enterococcus_faecalis	Age	35~41	0.00142018	0.000724332	0.0513203	0.0778265			Sneathia_amnii	Menopausal status	Postmenopause	0.0305204	0.00695191	1.16596e-05	3.42347e-05
	Porphyromonas_uenonis	Age	35~41	0.00126808	0.000649622	0.0509921	0.0778265			Gardnerella_vaginalis	Menopausal status	Postmenopause	0.0992459	0.0227542	1.3362e-05	3.84157e-05
	Ureaplasma_urealyticum	Age	35~41	-0.00132523	0.00067813	0.0507199	0.0778265			Cutibacterium_acnes	Menopausal status	Postmenopause	-0.00168442	0.000390425	1.6245e-05	4.57513e-05
	Finegoldia_magna	Age	35~41	0.000426473	0.000223696	0.0566346	0.0849519			Megasphaera	Menopausal status	Postmenopause	0.0258942	0.00620078	3.0456e-05	8.40586e-05
	Prevotella_disiens	Age	35~41	0.000832301	0.000468446	0.0756607	0.111076			Streptococcus_anginosus	Menopausal status	Postmenopause	0.0308329	0.00795916	0.00011144	0.00027162
	Metamycoplasma_hominis	Age	35~41	0.0010522	0.000610149	0.0846658	0.122988			Streptococcus_gallolyticus	Menopausal status	Postmenopause	0.0180974	0.00497	0.000274524	0.000643988
	Aerococcus_christensenii	Age	35~41	0.00211331	0.00127739	0.0980947	0.139557			Ureaplasma_urealyticum	Menopausal status	Postmenopause	0.00666846	0.00242683	0.00606834	0.0130849
	Prevotella_bivia	Age	35~41	0.00372135	0.00225911	0.099551	0.140184			BVAB1	Menopausal status	Postmenopause	0.00611152	0.00225021	0.00663873	0.013881
	Lactobacillus_gasseri	Age	35~41	0.00744032	0.00464105	0.109154	0.150632			Lactobacillus_johnsonii	Menopausal status	Postmenopause	0.0158044	0.00600492	0.00852294	0.0175547
	Streptococcus_anginosus	Age	35~41	0.0033467	0.00222588	0.134033	0.181339			Ureaplasma_parvum	Menopausal status	Postmenopause	0.0238056	0.00905986	0.00870073	0.0176574
	Lactobacillus_crispatus	Age	35~41	0.0207227	0.0148608	0.163233	0.216598			Other	Menopausal status	Postmenopause	0.00820428	0.00313875	0.008984	0.017968
	Eggerthella_sinensis	Age	42~49	0.00875133	0.000865165	7.13873e-24	6.15715e-23			Acinetobacter	Menopausal status	Postmenopause	-0.000903774	0.000381161	0.0177773	0.0345531
	Fannyhessea_vaginae	Age	42~49	0.0547499	0.00697674	5.0631e-15	3.17594e-14			Lactobacillus_crispatus	Menopausal status	Postmenopause	-0.118494	0.0510166	0.0202594	0.0388305
	Dialister_micraerophilus	Age	42~49	0.00930325	0.0012031	1.2159e-14	7.2954e-14			Lactobacillus_mucosae	Menopausal status	Postmenopause	0.0020298	0.00112241	0.0706011	0.120283
	Other	Age	42~49	0.0109793	0.00151259	4.36334e-13	2.31592e-12
	Dialister	Age	42~49	0.00781133	0.00113183	5.64124e-12	2.59497e-11
	Prevotella_colorans	Age	42~49	0.00627504	0.000971938	1.72903e-10	7.01781e-10
	Prevotella_amnii	Age	42~49	0.0161194	0.00260692	7.04498e-10	2.62759e-09
	Aerococcus_christensenii	Age	42~49	0.0125558	0.00212978	3.92422e-09	1.42511e-08
	Prevotella_bivia	Age	42~49	0.0191413	0.00375523	3.54922e-07	1.22448e-06
	Megasphaera	Age	42~49	0.013818	0.00278618	7.24884e-07	2.43985e-06
	Prevotella_timonensis	Age	42~49	0.0165633	0.00335567	8.28259e-07	2.72142e-06
	Porphyromonas_uenonis	Age	42~49	0.00523907	0.00108107	1.3126e-06	4.21253e-06
	Veillonella_montpellierensis	Age	42~49	0.00436962	0.000936331	3.1246e-06	9.79987e-06
	BVAB1	Age	42~49	0.00457263	0.00102376	8.09444e-06	2.4823e-05
	Prevotella_buccalis	Age	42~49	0.00680209	0.00155382	1.22142e-05	3.5863e-05
	Escherichia-Shigella_coli	Age	42~49	0.00650019	0.00173097	0.00017504	0.000473638
	Lactobacillus_iners	Age	42~49	-0.0873574	0.0237139	0.000234568	0.000622506
	Sneathia_amnii	Age	42~49	0.011738	0.00322801	0.000319507	0.000831925
	Gardnerella_vaginalis	Age	42~49	0.0365413	0.0108252	0.000741135	0.00185957
	Rhodococcus	Age	42~49	0.00144549	0.000458616	0.00170251	0.00398214
	Streptococcus_gallolyticus	Age	42~49	0.00731055	0.00239575	0.00228696	0.00517377
	Cutibacterium_acnes	Age	42~49	-0.000551971	0.00018817	0.00336787	0.00749623
	Sneathia_sanguinegens	Age	42~49	0.0061606	0.00213108	0.00387817	0.00849503
	Prevotella_disiens	Age	42~49	0.00223209	0.00077992	0.00422618	0.0091127
	Anaerococcus_lactolyticus	Age	42~49	0.000901913	0.00032269	0.00522717	0.0109295
	Peptoniphilus_indolicus	Age	42~49	0.000615533	0.000231787	0.00799852	0.0157685
	Streptococcus	Age	42~49	0.00145273	0.000558093	0.00926127	0.0177508
	Metamycoplasma_hominis	Age	42~49	0.0023997	0.00101619	0.0182369	0.0314586
	Streptococcus_anginosus	Age	42~49	0.00852563	0.00367204	0.0208852	0.0343114
	Finegoldia_magna	Age	42~49	0.00085099	0.000372443	0.0223617	0.0363049
	Peptoniphilus	Age	42~49	0.000494427	0.000249688	0.0477456	0.0757344
	Ureaplasma_parvum	Age	42~49	0.0082591	0.00418329	0.0484208	0.0759326
	Lactobacillus_coleohominis	Age	42~49	0.00049087	0.000260854	0.0599098	0.0888984
	Bifidobacterium_longum	Age	42~49	-0.00279791	0.00167711	0.0957267	0.137607
	Prevotella_corporis	Age	42~49	0.000858383	0.000553349	0.1227	0.167649
	Lactobacillus_vaginalis	Age	42~49	0.00168055	0.0012418	0.176377	0.23181

## Sheet: Lifestyle
	Sexual frequency~ species abundance. Adjusting for age, BMI, residence, sampling month, delivery mode, Hgb level, and VVC. Reference level: 3-4 times/week.								Exercise frequency~ species abundance. Adjusting for age, BMI, residence, sampling month, delivery mode, Hgb level, and VVC. Reference level: Never or rarely.								Douching frequency~ species abundance. Adjusting for age, BMI, residence, sampling month, delivery mode, VVC, and Hgb level. Reference level: Weekly.								Contraception~ species abundance. Adjusting for age, BMI, residence, sampling month, delivery mode, VVC, and Hgb level. Reference level: No contraception.
	Feature	Metadata	Value	Regression coefficient	Stderr	P value	FDR		Feature	Metadata	Value	Regression coefficient	Stderr	P value	FDR		Feature	Metadata	Value	Regression coefficient	Stderr	P value	FDR		Feature	Metadata	Value	Regression coefficient	Stderr	P value	FDR
	Dietzia	Sexual frequency	No	0.00806889	0.00222861	0.000296086	0.0680998		Prevotella_disiens	Exercise frequency	Occasionally	-0.00246512	0.000849915	0.00373851	0.0982695		Anaerococcus_lactolyticus	Douching frequency	Seasonly	-0.00115665	0.000409273	0.00472568	0.189982		Cutibacterium_acnes	Contraception	Condom	0.000568554	0.000141372	5.84172e-05	0.000895731
									Streptococcus	Exercise frequency	Regularly	0.00262144	0.000844699	0.00192109	0.0828662		Acinetobacter	Douching frequency	Seasonly	-0.000591055	0.000226722	0.00915509	0.201393		Fannyhessea_vaginae	Contraception	Condom	0.0174802	0.00520338	0.000786072	0.00834445
									Cutibacterium_acnes	Exercise frequency	Regularly	0.000694834	0.000261659	0.00793792	0.146058		Lactobacillus_johnsonii	Douching frequency	Seasonly	-0.00959643	0.0037131	0.00977337	0.201393		Gardnerella_vaginalis	Contraception	Condom	0.0267758	0.00807672	0.000920763	0.00907609
									Lactobacillus_vaginalis	Exercise frequency	Regularly	-0.00396871	0.00179537	0.0271025	0.249343		Lactobacillus_crispatus	Douching frequency	Never	0.0996607	0.0274993	0.000293391	0.0317214		Eggerthella_sinensis	Contraception	Condom	0.00181096	0.000643666	0.00491465	0.0350466
									Gardnerella_vaginalis	Exercise frequency	Daily	0.0571154	0.0156431	0.000263064	0.0161346		Lactobacillus_iners	Douching frequency	Never	-0.0748165	0.0269809	0.00557502	0.189982		Lactobacillus_iners	Contraception	Condom	-0.0473178	0.0181073	0.00899434	0.0564191
									Metamycoplasma_hominis	Exercise frequency	Daily	0.0045103	0.00147586	0.0022518	0.0828662										Dialister	Contraception	Condom	0.00213002	0.000840734	0.0113239	0.0651123
									Dialister	Exercise frequency	Daily	0.00451449	0.00163891	0.00589266	0.135531										Peptoniphilus_indolicus	Contraception	Condom	0.000446959	0.000175651	0.010963	0.0651123
									Peptoniphilus	Exercise frequency	Daily	0.000967628	0.00036347	0.00778168	0.146058										Prevotella_amnii	Contraception	Condom	0.00428779	0.00196639	0.0292535	0.139206
									Eggerthella_sinensis	Exercise frequency	Daily	0.00326687	0.00125001	0.00898267	0.150255										Streptococcus_gallolyticus	Contraception	Condom	0.00381687	0.00179173	0.0331863	0.147733
									Prevotella_buccalis	Exercise frequency	Daily	0.00568216	0.00225644	0.0118187	0.156742										Metamycoplasma_hominis	Contraception	Condom	0.00154386	0.000754435	0.0407579	0.165429
									Veillonella_montpellierensis	Exercise frequency	Daily	0.0036021	0.00145667	0.0134292	0.164732										Veillonella_montpellierensis	Contraception	Condom	-0.00143932	0.000750721	0.0552514	0.215607
																									Other	Contraception	Condom	0.00604481	0.00113119	9.40134e-08	2.16231e-06
																									Eggerthella_sinensis	Contraception	IUD	0.0132853	0.00150699	1.49282e-18	2.06009e-16
																									Fannyhessea_vaginae	Contraception	IUD	0.0821219	0.0121919	1.76786e-11	8.13215e-10
																									Gardnerella_vaginalis	Contraception	IUD	0.119192	0.0188988	3.02853e-10	1.04484e-08
																									Metamycoplasma_hominis	Contraception	IUD	0.0102814	0.00177486	7.2387e-09	1.99788e-07
																									Dialister	Contraception	IUD	0.00813437	0.00197643	3.90977e-05	0.00076307
																									Sneathia_sanguinegens	Contraception	IUD	0.015421	0.00377298	4.4236e-05	0.00076307
																									Cutibacterium_acnes	Contraception	IUD	0.00130379	0.000329974	7.85949e-05	0.00108461
																									Prevotella_timonensis	Contraception	IUD	0.0224266	0.00590816	0.000148441	0.00186226
																									Dietzia	Contraception	IUD	-0.00817113	0.0023444	0.000494604	0.00568794
																									Streptococcus_gallolyticus	Contraception	IUD	0.0133554	0.00418842	0.00143595	0.0132107
																									Lactobacillus_crispatus	Contraception	IUD	-0.131623	0.0433028	0.00238192	0.0205441
																									Prevotella_buccalis	Contraception	IUD	0.0081712	0.00272212	0.00269419	0.0218705
																									Prevotella_amnii	Contraception	IUD	0.0129301	0.00460163	0.00497012	0.0350466
																									Bifidobacterium_longum	Contraception	IUD	0.00717646	0.00304417	0.018463	0.0943662
																									Dialister_micraerophilus	Contraception	IUD	0.00496559	0.00210348	0.0182716	0.0943662
																									Megasphaera	Contraception	IUD	0.0125565	0.0052702	0.0172209	0.0943662
																									Veillonella_montpellierensis	Contraception	IUD	0.00401808	0.00176297	0.0226899	0.111829
																									Lactobacillus_mucosae	Contraception	IUD	-0.00201083	0.000940987	0.0326906	0.147733
																									Other	Contraception	IUD	0.0197177	0.00264341	9.80025e-14	6.76217e-12

## Sheet: Social factors
	Income~ species abundance.Adjusting for age, BMI, sampling month, delivery mode, sexual frequency, VVC, and Hgb level. Reference level: <1000.								Education~ species abundance.Adjusting for age, BMI, sampling month, delivery mode, sexual frequency, VVC, and Hgb level. Reference level: Primary school.								Profession~ species abundance.Adjusting for age, BMI, sampling month, delivery mode, sexual frequency, VVC, and Hgb level.Reference level: Farmer.
	Feature	Metadata	Value	Regression coefficient	Stderr	P value	FDR		Feature	Metadata	Value	Regression coefficient	Stderr	P value	FDR		Feature	Metadata	Value	Regression coefficient	Stderr	P value	FDR
	Dialister	Income	5000~10000	0.00404573	0.00147594	0.00614222	0.153378		Lactobacillus_iners	Education	Middle school	-0.0709088	0.0289929	0.0144815	0.222049		Megasphaera	Profession	Commercial personnel	0.00845206	0.00374114	0.0239052	0.197371
	Lactobacillus_iners	Income	5000~10000	-0.0901339	0.0318018	0.00460805	0.153378		Escherichia.Shigella_coli	Education	Middle school	-0.00538431	0.00223796	0.0161597	0.228722		Aerococcus_christensenii	Profession	Teachers	-0.00784	0.00310741	0.0116589	0.110417
	Lactobacillus_coleohominis	Income	≥10000	0.00124703	0.000407763	0.00223609	0.153378		Lactobacillus_iners	Education	High school	-0.0973978	0.0296867	0.00104019	0.063798		Lactobacillus_crispatus	Profession	Staff of enterprises,institutions or state organs	0.0924568	0.0286831	0.00127556	0.0152123
	Lactobacillus_crispatus	Income	≥10000	0.0967409	0.0361133	0.00740823	0.153378		Lactobacillus_crispatus	Education	High school	0.0814563	0.0303831	0.00735866	0.166357		Lactobacillus_iners	Profession	Staff of enterprises,institutions or state organs	-0.0827104	0.0279143	0.00306714	0.0352721
	Lactobacillus_iners	Income	≥10000	-0.100815	0.0353401	0.00434888	0.153378		Lactobacillus_crispatus	Education	College	0.126205	0.0296448	2.0981e-05	0.0038605		Aerococcus_christensenii	Profession	Students or non-employment	-0.00661954	0.00252176	0.00869644	0.0848562
	Prevotella_bivia	Income	≥10000	-0.0160279	0.00587737	0.00641183	0.153378		Lactobacillus_iners	Education	College	-0.116997	0.0288548	5.07715e-05	0.00467098		Prevotella_buccalis	Profession	Students or non-employment	0.00404202	0.00167626	0.0160171	0.139392
	Prevotella_corporis	Income	≥10000	-0.00213322	0.000864841	0.0136716	0.228689		Escherichia.Shigella_coli	Education	College	-0.00594548	0.00222516	0.00756101	0.166357		Bifidobacterium_longum	Profession	Students or non-employment	-0.00465548	0.00195368	0.0172107	0.145838
									Prevotella_timonensis	Education	College	-0.0105846	0.00402869	0.00862596	0.166357		Lactobacillus_crispatus	Profession	Students or non-employment	0.0593619	0.0272841	0.0296615	0.238775

## Sheet: Environment
	Outdoor temperature~ species abundance. Adjusting for age, BMI, residence, delivery mode, sexual frequency, VVC, and Hgb level. Reference level: <10.
	Feature	Metadata	Value	Regression coefficient	Stderr	P value	FDR
	Prevotella_buccalis	Outdoor temperature	10~20	-0.00871621	0.00217557	6.44977e-05	0.0143543
	Dietzia	Outdoor temperature	10~20	0.00658908	0.00188656	0.000489438	0.0187618
	Lactobacillus_coleohominis	Outdoor temperature	10~20	-0.00124283	0.000396568	0.00175028	0.0414604
	Lactobacillus_jensenii	Outdoor temperature	10~20	-0.0239408	0.0088492	0.00691974	0.0988774
	Prevotella_buccalis	Outdoor temperature	20~22	-0.00872576	0.00262621	0.000982297	0.028241
	Escherichia.Shigella_coli	Outdoor temperature	20~22	0.00916132	0.00346121	0.00832036	0.10072
	Aerococcus_christensenii	Outdoor temperature	20~22	0.0105571	0.00423162	0.0127709	0.133513
	Prevotella_amnii	Outdoor temperature	20~22	-0.0110859	0.00461977	0.0168711	0.161682
	Escherichia.Shigella_coli	Outdoor temperature	22~25	0.0126211	0.00337974	0.00024964	0.0143543
	Dietzia	Outdoor temperature	22~25	0.00767755	0.00207861	0.000365314	0.0168045
	Rhodococcus	Outdoor temperature	22~25	0.00254895	0.000800274	0.00180263	0.0414604
	Prevotella_buccalis	Outdoor temperature	22~25	-0.00643216	0.00235298	0.00730833	0.0988774
	Metamycoplasma_hominis	Outdoor temperature	22~25	0.00355777	0.00151293	0.0210571	0.175504
	Lactobacillus_coleohominis	Outdoor temperature	22~25	-0.000980938	0.000438034	0.0274143	0.203396
	Prevotella_timonensis	Outdoor temperature	22~25	0.0115959	0.00527123	0.030173	0.216869
	Prevotella_colorans	Outdoor temperature	22~25	0.00356799	0.00170278	0.0379433	0.249342
	Acinetobacter	Outdoor temperature	25~28	-0.00128929	0.000342321	0.000187686	0.0143543
	Prevotella_timonensis	Outdoor temperature	25~28	0.0202996	0.00522525	0.000213798	0.0143543
	Lactobacillus_coleohominis	Outdoor temperature	25~28	-0.00153867	0.000433176	0.000658433	0.0216342
	Aerococcus_christensenii	Outdoor temperature	25~28	0.0127349	0.00417028	0.00254209	0.0487234
	Escherichia.Shigella_coli	Outdoor temperature	25~28	0.0101325	0.00341773	0.00354855	0.062782
	Fannyhessea_vaginae	Outdoor temperature	25~28	0.0310666	0.0110902	0.00627187	0.0961686
	Finegoldia_magna	Outdoor temperature	25~28	0.0015515	0.000603281	0.0118989	0.133513
	Dialister_micraerophilus	Outdoor temperature	25~28	0.00421663	0.00174553	0.0187131	0.17216
	Dietzia	Outdoor temperature	25~28	0.004832	0.0020573	0.0213866	0.175504
	Sneathia_sanguinegens	Outdoor temperature	25~28	0.00676366	0.00295527	0.0221288	0.175504
	Lactobacillus_crispatus	Outdoor temperature	25~28	-0.0765342	0.0358311	0.0362168	0.249342
	Prevotella_colorans	Outdoor temperature	25~28	0.00360274	0.0017068	0.0371181	0.249342
	Dietzia	Outdoor temperature	≥28	0.00655029	0.00205386	0.00223606	0.046754
	Prevotella_buccalis	Outdoor temperature	≥28	-0.00670014	0.00231139	0.00497515	0.0817345
	Lactobacillus_coleohominis	Outdoor temperature	≥28	-0.00119348	0.00043371	0.00774128	0.0989163
	Bifidobacterium_longum	Outdoor temperature	≥28	-0.00782806	0.0030834	0.0127168	0.133513
	Lactobacillus_crispatus	Outdoor temperature	≥28	-0.0876871	0.0355065	0.0166379	0.161682
	Other	Outdoor temperature	≥28	0.00691518	0.00297968	0.0205873	0.175504
	Lactobacillus_iners	Outdoor temperature	≥28	0.0874681	0.037491	0.0231778	0.177696

## Sheet: Anthropometrics
	BMI~ species abundance.Adjusting for age, residence, sampling month, delivery mode, sexual frequency, VVC, and Hgb level. Reference level: ＜25.
	Feature	Metadata	Value	Regression coefficient	Stderr	P value	FDR
	Acinetobacter	BMI	≥25	0.000185541	9.43519e-05	0.0492844	0.0889051
	Aerococcus_christensenii	BMI	≥25	0.00433723	0.00119847	0.000297939	0.00161238
	Anaerococcus_lactolyticus	BMI	≥25	0.000627076	0.000170466	0.000236339	0.00135895
	Bifidobacterium_breve	BMI	≥25	0.00229457	0.00102445	0.0251366	0.0492036
	Cutibacterium_acnes	BMI	≥25	0.00033211	9.86877e-05	0.000769049	0.0028301
	Dialister	BMI	≥25	0.00342299	0.000591143	7.33513e-09	3.37416e-07
	Dialister_micraerophilus	BMI	≥25	0.00200695	0.000628783	0.00142038	0.00421533
	Eggerthella_sinensis	BMI	≥25	0.00218246	0.000451625	1.37835e-06	1.81155e-05
	Escherichia.Shigella_coli	BMI	≥25	0.00200736	0.000976419	0.0398368	0.0747956
	Fannyhessea_vaginae	BMI	≥25	0.019117	0.00365203	1.70324e-07	3.13396e-06
	Finegoldia_magna	BMI	≥25	0.000816937	0.000195765	3.04349e-05	0.000254546
	Gardnerella_vaginalis	BMI	≥25	0.0255974	0.00565235	6.03862e-06	6.17281e-05
	Lactobacillus_coleohominis	BMI	≥25	-0.000257542	0.000145385	0.0765499	0.132879
	Lactobacillus_crispatus	BMI	≥25	-0.0492038	0.0129566	0.000147535	0.000904883
	Lactobacillus_jensenii	BMI	≥25	-0.00578827	0.00320153	0.0706568	0.125008
	Lactobacillus_johnsonii	BMI	≥25	0.00402202	0.00151715	0.00804884	0.0200133
	Lactobacillus_vaginalis	BMI	≥25	-0.00220547	0.000671847	0.00103509	0.00352697
	Megasphaera	BMI	≥25	0.00506777	0.00157291	0.0012795	0.00392381
	Metamycoplasma_hominis	BMI	≥25	0.00149575	0.000533231	0.00504507	0.0136514
	Other	BMI	≥25	0.00547328	0.000790555	4.81839e-12	4.43292e-10
	Peptoniphilus	BMI	≥25	0.000306501	0.000131075	0.0193979	0.0416794
	Peptoniphilus_indolicus	BMI	≥25	0.000481275	0.000122521	8.64775e-05	0.000568281
	Porphyromonas_uenonis	BMI	≥25	0.00228425	0.00056935	6.08522e-05	0.000466533
	Prevotella_amnii	BMI	≥25	0.00325461	0.00137517	0.0179762	0.0413453
	Prevotella_bivia	BMI	≥25	0.00325436	0.00211818	0.124488	0.197463
	Prevotella_buccalis	BMI	≥25	0.00288796	0.000813858	0.000390095	0.00178878
	Prevotella_colorans	BMI	≥25	0.00174817	0.00052459	0.000865504	0.00306255
	Prevotella_corporis	BMI	≥25	0.000957124	0.000311606	0.00213774	0.00595977
	Prevotella_disiens	BMI	≥25	0.00146554	0.00040957	0.000348347	0.00178044
	Prevotella_timonensis	BMI	≥25	0.00972154	0.0017623	3.5887e-08	8.254e-07
	Sneathia_amnii	BMI	≥25	0.00487522	0.00178663	0.00637515	0.0167575
	Sneathia_sanguinegens	BMI	≥25	0.00243107	0.00113126	0.0316701	0.0607009
	Streptococcus_gallolyticus	BMI	≥25	0.00388951	0.00125148	0.00189196	0.00543938
	Ureaplasma_parvum	BMI	≥25	0.00389692	0.00235802	0.0984628	0.158922
	Veillonella_montpellierensis	BMI	≥25	0.00184653	0.000526508	0.000455932	0.00190662

## Sheet: OB-GYN related
	CS history~ species abundance. Adjusting for age, BMI, residence, sampling month, sexual frequency, VVC, and Hgb level. Reference level: No.								Delivery mode~ species abundance. Adjusting for age, BMI, residence, sampling month, sexual frequency, VVC, and Hgb level. Reference level: Only abortion histoty.								Parity~ species abundance. Adjusting for age, BMI, residence, sampling month, sexual frequency, VVC, and Hgb level. Reference level: 0.
	Feature	Metadata	Value	Regression coefficient	Stderr	P value	FDR		Feature	Metadata	Value	Regression coefficient	Stderr	P value	FDR		Feature	Metadata	Value	Regression coefficient	Stderr	P value	FDR
	Lactobacillus_crispatus	CS history	Cesarean-scarred uterus	-0.0725066	0.0161545	7.30402e-06	3.14986e-05		Prevotella_disiens	Delivery mode	No pregnancy histoty	0.0014132	0.000522401	0.00684556	0.0349884		Lactobacillus_crispatus	Parity	1	-0.109763	0.0145646	7.15432e-14	1.64549e-12
	Gardnerella_vaginalis	CS history	Cesarean-scarred uterus	0.0249058	0.0068258	0.000295509	0.00116515		Fannyhessea_vaginae	Delivery mode	No pregnancy histoty	0.0103434	0.00466651	0.0266895	0.0974378		Lactobacillus_iners	Parity	1	0.0621845	0.0143268	1.44584e-05	0.000102321
	Lactobacillus_gasseri	CS history	Cesarean-scarred uterus	0.0174213	0.00506886	0.000627716	0.00240625		Anaerococcus_lactolyticus	Delivery mode	No pregnancy histoty	0.000462745	0.00021783	0.0336784	0.117364		Gardnerella_vaginalis	Parity	1	0.0268475	0.00635868	2.49024e-05	0.000163645
	Other	CS history	Cesarean-scarred uterus	0.00206368	0.000914421	0.0241158	0.0811704		Prevotella_timonensis	Delivery mode	No pregnancy histoty	0.00400284	0.00223769	0.073687	0.223		Sneathia_sanguinegens	Parity	1	0.00435853	0.00123588	0.000423842	0.00229373
	Bifidobacterium_longum	CS history	Cesarean-scarred uterus	0.00234214	0.0011543	0.0424983	0.13904		Lactobacillus_crispatus	Delivery mode	Only vaginal delivery history	-0.134092	0.0198681	2.25299e-11	7.40269e-10		Lactobacillus_mucosae	Parity	1	0.00100062	0.000288056	0.000737862	0.0037713
	Rhodococcus	CS history	Cesarean-scarred uterus	0.000602004	0.000304392	0.0480018	0.147484		Prevotella_amnii	Delivery mode	Only vaginal delivery history	0.00946048	0.00212681	8.80061e-06	0.000112452		Prevotella_amnii	Parity	1	0.00486116	0.00149962	0.00119473	0.00578499
	Lactobacillus_vaginalis	CS history	Cesarean-scarred uterus	0.001702	0.000840404	0.0500235	0.15007		Lactobacillus_iners	Delivery mode	Only vaginal delivery history	0.0855317	0.0196756	1.40062e-05	0.000161071		Other	Parity	1	0.00269838	0.000864942	0.00181795	0.00846349
	Lactobacillus_iners	CS history	Cesarean-scarred uterus	0.0289215	0.0157663	0.0666512	0.18035		Fannyhessea_vaginae	Delivery mode	Only vaginal delivery history	0.0210291	0.00565861	0.000203819	0.00173624		Fannyhessea_vaginae	Parity	1	0.0120031	0.004134	0.00370226	0.0151381
	Streptococcus_gallolyticus	CS history	Cesarean-scarred uterus	0.00278144	0.0015567	0.0740483	0.196513		Sneathia_sanguinegens	Delivery mode	Only vaginal delivery history	0.00609525	0.00175297	0.000510081	0.00404547		Lactobacillus_gasseri	Parity	1	0.0113852	0.00428898	0.00802545	0.0295337
	Acinetobacter	CS history	Cesarean-scarred uterus	0.000206365	0.000118012	0.0804326	0.209428		Eggerthella_sinensis	Delivery mode	Only vaginal delivery history	0.00226179	0.000698643	0.00121263	0.00800942		Sneathia_amnii	Parity	1	0.00431662	0.0019889	0.0303969	0.0860467
	Enterococcus_faecalis	CS history	Cesarean scar diverticulum	0.0154671	0.00333747	3.64717e-06	1.62358e-05		Gardnerella_vaginalis	Delivery mode	Only vaginal delivery history	0.0282702	0.00874945	0.00123928	0.00800942		Streptococcus_anginosus	Parity	1	-0.00474563	0.0023311	0.0418111	0.108151
	Veillonella_montpellierensis	CS history	Cesarean scar diverticulum	0.00855908	0.0025773	0.000902022	0.00335791		Lactobacillus_mucosae	Delivery mode	Only vaginal delivery history	0.00131388	0.000415623	0.00157833	0.00930811		Lactobacillus_vaginalis	Parity	1	0.00132401	0.000714342	0.0643757	0.151861
	Prevotella_disiens	CS history	Cesarean scar diverticulum	0.00403743	0.00199776	0.0433242	0.13904		Other	Delivery mode	Only vaginal delivery history	0.00321072	0.00122269	0.00866029	0.0426572		Metamycoplasma_hominis	Parity	1	0.0010778	0.000595769	0.070624	0.164491
	Acinetobacter	CS history	Cesarean scar diverticulum	0.000879276	0.000461659	0.0568748	0.160178		Dialister	Delivery mode	Only vaginal delivery history	0.00210538	0.000914881	0.0214071	0.0807152		Streptococcus_gallolyticus	Parity	1	0.00249929	0.00141833	0.0780931	0.179614
	Lactobacillus_johnsonii	CS history	Cesarean scar diverticulum	0.0131305	0.00754955	0.0820438	0.209668		Sneathia_amnii	Delivery mode	Only vaginal delivery history	0.00601349	0.00277263	0.0301296	0.108278		Enterococcus_faecalis	Parity	1	0.00118706	0.000702646	0.092851	0.208349
									Metamycoplasma_hominis	Delivery mode	Only vaginal delivery history	0.0016985	0.000826113	0.0398213	0.13469		Other	Parity	2	0.0111882	0.00160395	3.34182e-12	6.14895e-11
									Lactobacillus_crispatus	Delivery mode	Only cesarean history	-0.120153	0.0188062	1.80506e-10	4.61292e-09		Lactobacillus_crispatus	Parity	2	-0.17565	0.0261842	2.6459e-11	4.42587e-10
									Gardnerella_vaginalis	Delivery mode	Only cesarean history	0.0399874	0.00815089	9.76258e-07	1.60385e-05		Cutibacterium_acnes	Parity	2	0.00121507	0.000199313	1.15324e-09	1.51568e-08
									Fannyhessea_vaginae	Delivery mode	Only cesarean history	0.0182711	0.00529913	0.000568325	0.00435716		Gardnerella_vaginalis	Parity	2	0.068318	0.0115331	3.31824e-09	4.07037e-08
									Lactobacillus_gasseri	Delivery mode	Only cesarean history	0.0190096	0.00586931	0.00125365	0.00800942		Eggerthella_sinensis	Parity	2	0.00473385	0.000912739	2.28482e-07	2.47298e-06
									Other	Delivery mode	Only cesarean history	0.00362756	0.00112204	0.00123085	0.00800942		Fannyhessea_vaginae	Parity	2	0.0354073	0.00745992	2.11474e-06	1.85291e-05
									Prevotella_colorans	Delivery mode	Only cesarean history	0.00216679	0.000745107	0.00364945	0.0204725		Dialister	Parity	2	0.00506661	0.001193	2.19745e-05	0.000149752
									Cutibacterium_acnes	Delivery mode	Only cesarean history	0.000406373	0.000140144	0.00374765	0.0205228		Prevotella_colorans	Parity	2	0.0041523	0.00106099	9.18487e-05	0.000545167
									Lactobacillus_iners	Delivery mode	Only cesarean history	0.050877	0.0183676	0.00562333	0.0300783		Metamycoplasma_hominis	Parity	2	0.00394151	0.00107944	0.000263588	0.0014697
									Lactobacillus_vaginalis	Delivery mode	Only cesarean history	0.00249824	0.000955702	0.00898145	0.042923		Prevotella_amnii	Parity	2	0.0086611	0.00277931	0.00183989	0.00846349
									Lactobacillus_johnsonii	Delivery mode	Only cesarean history	0.00531274	0.00215898	0.014026	0.062038		Prevotella_disiens	Parity	2	0.00247844	0.000831206	0.0028815	0.0126237
									Acinetobacter	Delivery mode	Only cesarean history	0.000322944	0.000136702	0.0181896	0.0740256		Dialister_micraerophilus	Parity	2	0.00360748	0.0012783	0.00478687	0.0191475
									Lactobacillus_mucosae	Delivery mode	Only cesarean history	0.000950793	0.000401015	0.0179913	0.0740256		Sneathia_sanguinegens	Parity	2	0.00593304	0.0022815	0.00933455	0.0330299
									Sneathia_sanguinegens	Delivery mode	Only cesarean history	0.003771	0.00160428	0.018774	0.0740256		Aerococcus_christensenii	Parity	2	0.00619825	0.00243036	0.010784	0.0367455
									Bifidobacterium_longum	Delivery mode	Only cesarean history	0.00274674	0.00132597	0.0383657	0.131703		Lactobacillus_gasseri	Parity	2	0.0194735	0.00778046	0.0123506	0.0405805
									Finegoldia_magna	Delivery mode	Only cesarean history	0.00057294	0.00028282	0.0428467	0.14028		Lactobacillus_iners	Parity	2	0.0637015	0.0257	0.0132145	0.0426573
									Prevotella_disiens	Delivery mode	Cesarean and vaginal delivery history	0.00761852	0.00163969	3.44372e-06	4.95035e-05		Ureaplasma_parvum	Parity	2	0.0112253	0.00463576	0.0162807	0.0516491
									Lactobacillus_crispatus	Delivery mode	Cesarean and vaginal delivery history	-0.207187	0.0518941	6.62127e-05	0.000662127		Porphyromonas_uenonis	Parity	2	0.00263436	0.00114629	0.0215862	0.0640623
									Other	Delivery mode	Cesarean and vaginal delivery history	0.0116607	0.00316234	0.000228362	0.00187583		Finegoldia_magna	Parity	2	0.000907746	0.000396957	0.0222424	0.064962
									Anaerococcus_lactolyticus	Delivery mode	Cesarean and vaginal delivery history	0.0022284	0.000682789	0.00110526	0.00794408		Anaerococcus_lactolyticus	Parity	2	0.000747575	0.000348194	0.0318293	0.0874118
									Porphyromonas_uenonis	Delivery mode	Cesarean and vaginal delivery history	0.00725559	0.0022792	0.00146223	0.00885034		Lactobacillus_mucosae	Parity	2	0.00115231	0.000535716	0.0316184	0.0874118
									Gardnerella_vaginalis	Delivery mode	Cesarean and vaginal delivery history	0.0617115	0.0226176	0.00637946	0.0333472		Peptoniphilus	Parity	2	0.000549418	0.000266655	0.0393995	0.104908
									Peptoniphilus	Delivery mode	Cesarean and vaginal delivery history	0.00137701	0.00052483	0.0087169	0.0426572		Streptococcus_gallolyticus	Parity	2	0.00525833	0.00255869	0.0399108	0.104908
									Finegoldia_magna	Delivery mode	Cesarean and vaginal delivery history	0.00194666	0.000784048	0.0130583	0.0588905		Escherichia.Shigella_coli	Parity	2	0.00403657	0.00198763	0.0423201	0.108151
									Fannyhessea_vaginae	Delivery mode	Cesarean and vaginal delivery history	0.034751	0.0146229	0.0175066	0.0740256		Lactobacillus_johnsonii	Parity	2	0.00588796	0.00292373	0.0441045	0.109665
									Metamycoplasma_hominis	Delivery mode	Cesarean and vaginal delivery history	0.00500984	0.0021352	0.0189892	0.0740256		Prevotella_buccalis	Parity	2	0.00330806	0.00164229	0.0440203	0.109665
									Veillonella_montpellierensis	Delivery mode	Cesarean and vaginal delivery history	0.00498476	0.00211513	0.0184656	0.0740256		Veillonella_montpellierensis	Parity	2	0.00211968	0.00107228	0.0481166	0.116493
									BVAB1	Delivery mode	Cesarean and vaginal delivery history	0.00520815	0.00233468	0.0257292	0.0954471		Ureaplasma_urealyticum	Parity	2	0.00208017	0.00126215	0.0997405	0.221111
									Prevotella_colorans	Delivery mode	Cesarean and vaginal delivery history	0.00428551	0.00210215	0.0415256	0.138419		Peptoniphilus_indolicus	Parity	≥3	0.00260552	0.000895592	0.00363461	0.0151381
									Cutibacterium_acnes	Delivery mode	Cesarean and vaginal delivery history	0.00075699	0.000395073	0.0553979	0.176965		Ureaplasma_parvum	Parity	≥3	0.0473295	0.0173074	0.00626828	0.0245396
									Lactobacillus_gasseri	Delivery mode	Cesarean and vaginal delivery history	0.0301062	0.0164462	0.0672753	0.209099		Aerococcus_christensenii	Parity	≥3	0.0235474	0.00879409	0.00743228	0.0280107
									Prevotella_timonensis	Delivery mode	Cesarean and vaginal delivery history	0.0127571	0.00705306	0.070536	0.216311		BVAB1	Parity	≥3	0.0111811	0.00427777	0.00897529	0.0323814
																	Eggerthella_sinensis	Parity	≥3	0.0077983	0.00329605	0.018012	0.0561731
																	Fannyhessea_vaginae	Parity	≥3	0.0621654	0.0267992	0.020388	0.0616418
																	Lactobacillus_coleohominis	Parity	≥3	0.00249184	0.0010746	0.0204356	0.0616418
																	Peptoniphilus	Parity	≥3	0.00217168	0.000957872	0.0234101	0.067304
																	Metamycoplasma_hominis	Parity	≥3	0.00811068	0.00390441	0.0378111	0.102312
																	Cutibacterium_acnes	Parity	≥3	0.00139068	0.000722838	0.0544071	0.130012
																	Ureaplasma_urealyticum	Parity	≥3	0.00765928	0.00469078	0.102557	0.224648

## Sheet: Vaginal dysbiosis
	BV~ species abundance. Adjusting for age, BMI, residence, sampling month, delivery mode, sexual frequency, and Hgb level. Reference level: Negative.								VVC~ species abundance. Adjusting for age, BMI, residence, sampling month, delivery mode, sexual frequency, and Hgb level. Reference level: Negative.
	Feature	Metadata	Value	Regression coefficient	Stderr	P value	FDR		Feature	Metadata	Value	Regression coefficient	Stderr	P value	FDR
	Acinetobacter	BV	Intermediate	0.00559687	0.000116856	0	0		Lactobacillus_crispatus	VVC	Yes	-0.25257	0.040517	4.83e-10	2.22e-08
	Bifidobacterium_longum	BV	Intermediate	0.0422749	0.00122104	1.3274e-241	4.57953e-240		Lactobacillus_iners	VVC	Yes	0.233327	0.039625	4.09e-09	1.25e-07
	Gardnerella_vaginalis	BV	Intermediate	0.216531	0.00703619	1.62828e-194	3.21003e-193		Lactobacillus_gasseri	VVC	Yes	0.03578	0.013026	0.006034	0.092526
	Lactobacillus_crispatus	BV	Intermediate	-0.416905	0.0176559	1.84358e-118	2.31285e-117		Metamycoplasma_hominis	VVC	Yes	0.004209	0.001662	0.011332	0.104254
	Dialister_micraerophilus	BV	Intermediate	0.018175	0.000833603	6.69198e-102	5.77183e-101		Fannyhessea_vaginae	VVC	Yes	-0.02546	0.011391	0.025454	0.180134
	Streptococcus_anginosus	BV	Intermediate	0.0620834	0.00287241	4.49202e-100	3.64646e-99		Eggerthella_sinensis	VVC	Yes	-0.00311	0.001409	0.027515	0.180815
	Bifidobacterium_breve	BV	Intermediate	0.028164	0.00147182	1.62164e-79	1.11893e-78
	Prevotella_bivia	BV	Intermediate	0.0529347	0.00294351	1.19222e-70	7.15333e-70
	Rhodococcus	BV	Intermediate	0.00590553	0.000353007	1.42596e-61	8.19927e-61
	Enterococcus_faecalis	BV	Intermediate	0.0147233	0.000964512	1.0214e-51	5.22051e-51
	Streptococcus_gallolyticus	BV	Intermediate	0.0261923	0.00176913	7.91469e-49	3.7663e-48
	Fannyhessea_vaginae	BV	Intermediate	0.0653956	0.00472049	4.88314e-43	2.17379e-42
	Lactobacillus_gasseri	BV	Intermediate	0.0815811	0.00591653	1.16051e-42	5.00471e-42
	Dietzia	BV	Intermediate	0.0133534	0.000991917	8.79888e-41	3.67953e-40
	Lactobacillus_mucosae	BV	Intermediate	0.00524514	0.000408593	2.79151e-37	1.10065e-36
	Aerococcus_christensenii	BV	Intermediate	0.0207286	0.00167394	7.69716e-35	2.95058e-34
	Other	BV	Intermediate	0.0130673	0.00111106	1.25941e-31	4.69727e-31
	Prevotella_timonensis	BV	Intermediate	0.0271036	0.00243098	1.28487e-28	4.43282e-28
	Veillonella_montpellierensis	BV	Intermediate	0.00821329	0.000750475	1.22629e-27	4.02925e-27
	Lactobacillus_johnsonii	BV	Intermediate	0.0226637	0.00220351	1.25681e-24	4.03347e-24
	Ureaplasma_parvum	BV	Intermediate	0.0343211	0.00336932	3.43186e-24	1.07636e-23
	Dialister	BV	Intermediate	0.00738216	0.000788451	1.03864e-20	2.9861e-20
	Escherichia.Shigella_coli	BV	Intermediate	0.0125667	0.00140001	3.58518e-19	9.89509e-19
	Sneathia_sanguinegens	BV	Intermediate	0.0139876	0.00156164	4.26396e-19	1.15378e-18
	Finegoldia_magna	BV	Intermediate	0.00244818	0.000280635	3.35139e-18	8.89407e-18
	Peptoniphilus	BV	Intermediate	0.00159221	0.000187957	2.95215e-17	7.54438e-17
	Prevotella_corporis	BV	Intermediate	0.00361207	0.000448843	9.90719e-16	2.4858e-15
	Porphyromonas_uenonis	BV	Intermediate	0.00605401	0.000806931	7.06586e-14	1.74123e-13
	Anaerococcus_lactolyticus	BV	Intermediate	0.00183152	0.000244703	8.08541e-14	1.95752e-13
	Prevotella_buccalis	BV	Intermediate	0.00793337	0.00113715	3.31287e-12	7.49468e-12
	Sneathia_amnii	BV	Intermediate	0.0167473	0.0024793	1.55023e-11	3.34268e-11
	Prevotella_colorans	BV	Intermediate	0.00466206	0.000746094	4.39335e-10	9.1861e-10
	BVAB1	BV	Intermediate	0.00502696	0.000825143	1.17506e-09	2.35013e-09
	Ureaplasma_urealyticum	BV	Intermediate	0.00557319	0.000917266	1.3016e-09	2.56602e-09
	Lactobacillus_iners	BV	Intermediate	-0.0936858	0.0181836	2.64747e-07	4.68399e-07
	Peptoniphilus_indolicus	BV	Intermediate	0.000851822	0.000175963	1.32112e-06	2.27894e-06
	Eggerthella_sinensis	BV	Intermediate	0.00296367	0.000614502	1.44619e-06	2.43383e-06
	Streptococcus	BV	Intermediate	0.00218319	0.000459124	2.0247e-06	3.36637e-06
	Prevotella_disiens	BV	Intermediate	0.00210104	0.000586538	0.000343249	0.000514873
	Prevotella_amnii	BV	Intermediate	0.00560631	0.00189872	0.00316232	0.00445307
	Megasphaera	BV	Intermediate	0.00571092	0.00214224	0.00769886	0.0104161
	Lactobacillus_jensenii	BV	Intermediate	0.00950331	0.00472655	0.044405	0.0552062
	Metamycoplasma_hominis	BV	Intermediate	0.00126307	0.00075233	0.0932224	0.108107
	Cutibacterium_acnes	BV	Intermediate	0.000192748	0.000142071	0.174923	0.196255
	Gardnerella_vaginalis	BV	BV	0.306782	0.00714493	2.29745e-302	1.58524e-300
	Fannyhessea_vaginae	BV	BV	0.196387	0.00467993	1.02017e-245	4.69277e-244
	Dialister	BV	BV	0.0276818	0.000806705	3.77054e-217	1.04067e-215
	Dialister_micraerophilus	BV	BV	0.0271692	0.000853504	2.1806e-203	5.01539e-202
	Eggerthella_sinensis	BV	BV	0.0188962	0.000636169	1.10867e-181	1.91246e-180
	Sneathia_sanguinegens	BV	BV	0.0402332	0.0016029	7.93209e-126	1.21625e-124
	Prevotella_timonensis	BV	BV	0.0607039	0.00249842	7.48368e-121	1.03275e-119
	Prevotella_amnii	BV	BV	0.0487576	0.00195712	3.49574e-118	4.02011e-117
	Sneathia_amnii	BV	BV	0.0600425	0.0025044	1.0619e-115	1.12725e-114
	Megasphaera	BV	BV	0.0625141	0.00213823	1.20208e-109	1.18491e-108
	Lactobacillus_crispatus	BV	BV	-0.404356	0.0181093	1.46662e-102	1.34929e-101
	Prevotella_buccalis	BV	BV	0.0240565	0.00116968	8.0172e-90	6.14652e-89
	Aerococcus_christensenii	BV	BV	0.0348581	0.00171214	2.49492e-89	1.8121e-88
	Prevotella_bivia	BV	BV	0.0572143	0.00302018	1.28495e-76	8.44396e-76
	Metamycoplasma_hominis	BV	BV	0.0139817	0.000765856	1.90543e-72	1.19522e-71
	Other	BV	BV	0.01936	0.00116864	2.39534e-60	1.32223e-59
	BVAB1	BV	BV	0.0138568	0.000840828	2.30713e-58	1.22455e-57
	Porphyromonas_uenonis	BV	BV	0.0123064	0.000826877	1.5441e-48	7.10287e-48
	Prevotella_colorans	BV	BV	0.0102616	0.00076622	9.97855e-40	4.05012e-39
	Acinetobacter	BV	BV	0.00139898	0.000120483	8.02847e-31	2.9156e-30
	Lactobacillus_iners	BV	BV	-0.214891	0.0188125	1.27302e-29	4.50452e-29
	Prevotella_disiens	BV	BV	0.00601738	0.000606279	8.69252e-23	2.60775e-22
	Streptococcus_gallolyticus	BV	BV	0.0180591	0.00185624	3.53622e-22	1.03829e-21
	Veillonella_montpellierensis	BV	BV	0.00721818	0.000770087	1.16772e-20	3.28869e-20
	Ureaplasma_parvum	BV	BV	0.0289063	0.00322004	3.41998e-18	8.90486e-18
	Streptococcus_anginosus	BV	BV	0.0201002	0.00289965	4.9375e-12	1.09899e-11
	Ureaplasma_urealyticum	BV	BV	0.00589576	0.000897448	7.40651e-11	1.57246e-10
	Anaerococcus_lactolyticus	BV	BV	0.0015168	0.000253671	2.43334e-09	4.72959e-09
	Lactobacillus_mucosae	BV	BV	0.00222027	0.000401792	3.70461e-08	6.9086e-08
	Cutibacterium_acnes	BV	BV	0.000807206	0.000148657	5.92355e-08	1.08993e-07
	Finegoldia_magna	BV	BV	0.00152309	0.000291672	1.86347e-07	3.38368e-07
	Peptoniphilus	BV	BV	0.00102218	0.000196858	2.17478e-07	3.89766e-07
	Lactobacillus_vaginalis	BV	BV	-0.00508235	0.000993076	3.35617e-07	5.86268e-07
	Lactobacillus_gasseri	BV	BV	0.0231873	0.00583631	8.19768e-05	0.000128555
	Escherichia.Shigella_coli	BV	BV	0.00456464	0.00143004	0.00142707	0.002073
	Rhodococcus	BV	BV	0.000962087	0.00036487	0.00840425	0.0112601
	Bifidobacterium_longum	BV	BV	0.0031944	0.0012364	0.00984588	0.0130647
	Streptococcus	BV	BV	0.00116281	0.000468355	0.0130715	0.0171797
	Peptoniphilus_indolicus	BV	BV	0.00043533	0.000182406	0.0170333	0.0221754
	Prevotella_corporis	BV	BV	0.000889405	0.000461695	0.0541256	0.0666905
	Enterococcus_faecalis	BV	BV	0.00171327	0.000950812	0.0722867	0.0859963
	Lactobacillus_johnsonii	BV	BV	0.0038219	0.00219171	0.0813496	0.0959508
	Bifidobacterium_breve	BV	BV	0.00224335	0.00142781	0.116192	0.132516
	Lactobacillus_jensenii	BV	BV	-0.00602148	0.0045666	0.187398	0.208556

## Sheet: Laboratory measures
	AMH~ species abundance. Adjusting for age, BMI, residence, sampling month, delivery mode, sexual frequency, and VVC level. Reference level: <1.0.									Basal LH~ species abundance. Adjusting for age, BMI, residence, sampling month, delivery mode, sexual frequency, and VVC. Reference level: <2.4.								FSH~ species abundance. Adjusting for age, BMI, residence, sampling month, delivery mode, sexual frequency, and VVC. Reference level: <10.								E2~ species abundance. Adjusting for age, BMI, residence, sampling month, delivery mode, sexual frequency, and VVC. Reference level: <12.5.										Hgb~ species abundance. Adjusting for age, BMI, residence, sampling month, delivery mode, VVC, and sexual frequency. Reference level: <90.								NEU abs~ species abundance. Adjusting for age, BMI, residence, sampling month, delivery mode, sexual frequency, and VVC. Reference level: <2.
	Feature	Metadata	Value	Regression coefficient	Stderr	P value	FDR			Feature	Metadata	Value	Regression coefficient	Stderr	P value	FDR		Species	Metadata	Value	Regression coefficient	stderr	P value	FDR		Species	Metadata	Value	Regression coefficient	stderr	P value	FDR				Species	Metadata	Value	Regression coefficient	stderr	P value	FDR		Species	Metadata	Value	Regression coefficient	stderr	P value
	Streptococcus_gallolyticus	AMH	1.0~3.5	0.00525665	0.0018154	0.00379701	0.0218328			Lactobacillus_jensenii	Basal LH	2.4~10	-0.019659	0.00688858	0.00433252	0.044405		Peptoniphilus_indolicus	FSH	10~15	-0.00345008	0.000963105	0.000343054	0.00219173		Porphyromonas_uenonis	E2	12.5~166	-0.0184699	0.00325944	1.5442e-08	2.66375e-07				Streptococcus_gallolyticus	Hgb	90~110	-0.0441349	0.009566	4.02833e-06	0.000185303		Eggerthella_sinensis	Hgb	>7.0	-0.0361836	0.0113772	0.00147762
	Eggerthella_sinensis	AMH	1.0~3.5	0.00176388	0.000654971	0.00709726	0.0349794			Finegoldia_magna	Basal LH	2.4~10	-0.000991505	0.000408995	0.0153663	0.104718		Lactobacillus_jensenii	FSH	10~15	0.0610963	0.0259298	0.0184903	0.0685931		Streptococcus	E2	12.5~166	-0.00949173	0.00181214	1.81286e-07	2.50174e-06				Streptococcus_anginosus	Hgb	90~110	-0.0479207	0.0157657	0.00237845	0.0547043
	Other	AMH	1.0~3.5	0.00266756	0.00113561	0.0188524	0.0813011			Lactobacillus_iners	Basal LH	10~20	-0.128322	0.0351177	0.000260108	0.00478598		Porphyromonas_uenonis	FSH	10~15	-0.0103941	0.00447265	0.0201592	0.0735971		Escherichia.Shigella_coli	E2	12.5~166	-0.022106	0.00546385	6.00248e-05	0.00043597				Other	Hgb	90~110	-0.0172375	0.00604075	0.0043368	0.0854968
	Prevotella_corporis	AMH	1.0~3.5	0.000867144	0.000455672	0.0570828	0.175054			Lactobacillus_crispatus	Basal LH	10~20	0.0896468	0.0358418	0.0124015	0.0950781		Sneathia_sanguinegens	FSH	10~15	0.0193172	0.00888046	0.029646	0.0988199		Peptoniphilus	E2	12.5~166	-0.00283262	0.000756783	0.000183489	0.00120579				Streptococcus	Hgb	90~110	-0.00586181	0.00244302	0.0164484	0.189156
	Lactobacillus_iners	AMH	1.0~3.5	-0.0335051	0.0184936	0.0700757	0.210227			Bifidobacterium_breve	Basal LH	10~20	0.00708576	0.00290792	0.0148472	0.104718		Aerococcus_christensenii	FSH	15~25	0.0439434	0.0114584	0.000126687	0.000910564		Dietzia	E2	12.5~166	-0.0132212	0.00407075	0.00116862	0.00620268				Streptococcus_gallolyticus	Hgb	≥110	-0.0456641	0.00905944	4.76424e-07	6.57466e-05
	Lactobacillus_crispatus	AMH	1.0~3.5	0.0328106	0.0187003	0.0794566	0.233298			Lactobacillus_jensenii	Basal LH	10~20	-0.0201049	0.00910775	0.0273162	0.162135		Other	FSH	15~25	-0.0224826	0.0074066	0.00241075	0.0126016		Peptoniphilus_indolicus	E2	12.5~166	-0.00218295	0.0007081	0.002059	0.0094714				Streptococcus_anginosus	Hgb	≥110	-0.0562141	0.0149228	0.000166634	0.00574888
	Lactobacillus_iners	AMH	≥3.5	-0.0968468	0.0196409	8.38419e-07	1.15702e-05			Bifidobacterium_longum	Basal LH	10~20	0.00526194	0.0025499	0.0390952	0.194419		Prevotella_amnii	FSH	15~25	-0.0309665	0.0131089	0.0181929	0.0685931		Other	E2	12.5~166	0.0125564	0.00438122	0.00426229	0.0183811				Other	Hgb	≥110	-0.0156982	0.00572103	0.00608662	0.0918897
	Lactobacillus_crispatus	AMH	≥3.5	0.0848028	0.0197712	1.9173e-05	0.000203529			Dialister_micraerophilus	Basal LH	≥20	0.00713247	0.00330871	0.0311455	0.168552		Lactobacillus_vaginalis	FSH	15~25	0.0139276	0.00649651	0.0320802	0.103922		Rhodococcus	E2	12.5~166	-0.00370805	0.00133323	0.00590174	0.0232697				Streptococcus	Hgb	≥110	-0.00624368	0.00231213	0.00694296	0.0918897
	Prevotella_corporis	AMH	≥3.5	0.00168365	0.000482934	0.0004929	0.00358001			Rhodococcus	Basal LH	≥20	0.00280928	0.00132326	0.0337907	0.177643		Lactobacillus_coleohominis	FSH	15~25	0.00296299	0.00140875	0.0354786	0.110271		Prevotella_amnii	E2	12.5~166	0.0207311	0.00777949	0.00778693	0.0275538
	Eggerthella_sinensis	AMH	≥3.5	0.00196379	0.000696221	0.0048069	0.0255136											BVAB1	FSH	15~25	-0.0114265	0.00559608	0.0412018	0.12469		Anaerococcus_lactolyticus	E2	12.5~166	-0.00258739	0.000979306	0.00827721	0.0285564
	Streptococcus_gallolyticus	AMH	≥3.5	0.00453132	0.00192786	0.0187817	0.0813011											Metamycoplasma_hominis	FSH	15~25	-0.00953015	0.00508758	0.0610815	0.171326		Cutibacterium_acnes	E2	12.5~166	0.00108952	0.000558961	0.051491	0.134071
	Dialister_micraerophilus	AMH	≥3.5	0.00215607	0.000972043	0.0265827	0.104812											Escherichia.Shigella_coli	FSH	15~25	0.0172602	0.00938517	0.0659455	0.17835		Metamycoplasma_hominis	E2	12.5~166	0.00524422	0.00301437	0.0822421	0.189668
	Sneathia_sanguinegens	AMH	≥3.5	0.00373687	0.00174837	0.0326058	0.121611											Lactobacillus_crispatus	FSH	15~25	0.228618	0.124362	0.0660591	0.17835		Lactobacillus_mucosae	E2	12.5~166	0.00243859	0.00145424	0.0940563	0.206028
	Acinetobacter	AMH	≥3.5	0.000308253	0.000146029	0.0348175	0.1232											Megasphaera	FSH	15~25	-0.0276467	0.015074	0.0666876	0.17835		Dialister_micraerophilus	E2	12.5~166	-0.00565039	0.00358849	0.115448	0.241392
	Prevotella_amnii	AMH	≥3.5	0.00440291	0.0021217	0.0380083	0.131129											Porphyromonas_uenonis	FSH	15~25	0.00981746	0.00543236	0.070773	0.187101		Streptococcus	E2	≥166	-0.0114238	0.00222804	3.17194e-07	3.97934e-06
	Other	AMH	≥3.5	0.00245731	0.00120672	0.0417533	0.134854											Lactobacillus_mucosae	FSH	15~25	-0.00470963	0.00276023	0.0880088	0.224911		Porphyromonas_uenonis	E2	≥166	-0.018591	0.00399489	3.34134e-06	3.45407e-05
	Dialister	AMH	≥3.5	0.00183382	0.000913638	0.0447727	0.140424											Streptococcus	FSH	15~25	0.0051557	0.00305741	0.0917851	0.231984		Peptoniphilus_indolicus	E2	≥166	-0.00366511	0.000867821	2.43919e-05	0.00021038
																		Eggerthella_sinensis	FSH	25~40	-0.0178279	0.00420137	2.23152e-05	0.000183303		Peptoniphilus	E2	≥166	-0.00311487	0.000927609	0.000789792	0.00473875
																		Prevotella_buccalis	FSH	25~40	0.0277533	0.00767838	0.000303155	0.00199216		Other	E2	≥166	0.0179694	0.00539607	0.000894507	0.00493768
																		Peptoniphilus_indolicus	FSH	25~40	-0.0040053	0.00115731	0.000541798	0.00336793		Prevotella_colorans	E2	≥166	-0.0113922	0.00368497	0.00200048	0.0094714
																		Finegoldia_magna	FSH	25~40	-0.00621148	0.00184525	0.000766388	0.00451973		Dietzia	E2	≥166	-0.0133202	0.00499042	0.00762264	0.0275538
																		Prevotella_disiens	FSH	25~40	-0.0122912	0.00387301	0.00151256	0.00848511		Aerococcus_christensenii	E2	≥166	-0.0190439	0.00844377	0.02415	0.0775046
																		Metamycoplasma_hominis	FSH	25~40	0.0158023	0.00500767	0.00161078	0.00882093		Prevotella_bivia	E2	≥166	-0.0327923	0.0146535	0.0254616	0.0794499
																		Streptococcus	FSH	25~40	-0.00898331	0.00302137	0.00295703	0.0151137		Streptococcus_anginosus	E2	≥166	-0.0317294	0.0142998	0.0267111	0.0801333
																		Peptoniphilus	FSH	25~40	-0.00331205	0.00123832	0.00749917	0.0356011		Escherichia.Shigella_coli	E2	≥166	-0.0143727	0.00674211	0.0333414	0.0958566
																		Anaerococcus_lactolyticus	FSH	25~40	-0.00400904	0.00161413	0.0130264	0.0544739		Lactobacillus_mucosae	E2	≥166	0.00376059	0.00183408	0.0405837	0.112962
																		Prevotella_corporis	FSH	25~40	-0.00726359	0.00295861	0.0141109	0.0569387		Streptococcus_gallolyticus	E2	≥166	0.0168022	0.00858678	0.0509224	0.134071
																		Prevotella_amnii	FSH	25~40	-0.0307831	0.0129593	0.0175597	0.0685931		Dialister_micraerophilus	E2	≥166	-0.00830747	0.00440205	0.0592092	0.151312
																		Megasphaera	FSH	25~40	-0.0341017	0.0148801	0.0219503	0.0784521		BVAB1	E2	≥166	-0.00701211	0.00385906	0.0698796	0.169182
																		Gardnerella_vaginalis	FSH	25~40	0.100518	0.0531932	0.0588439	0.167088		Lactobacillus_jensenii	E2	≥166	0.0373373	0.0207966	0.0726437	0.172842
																		Ureaplasma_urealyticum	FSH	25~40	0.0110235	0.00600925	0.0666513	0.17835		Finegoldia_magna	E2	≥166	-0.00220705	0.00138342	0.110681	0.234984
																		Lactobacillus_coleohominis	FSH	25~40	-0.00229989	0.0013736	0.0941133	0.234203
																		Lactobacillus_vaginalis	FSH	25~40	-0.0106009	0.0063426	0.0946995	0.234203
																		Dietzia	FSH	≥40	0.0237603	0.00449636	1.3012e-07	1.57513e-06
																		Prevotella_disiens	FSH	≥40	-0.011579	0.00262085	1.01172e-05	9.30782e-05
																		Sneathia_sanguinegens	FSH	≥40	-0.0308313	0.00719949	1.8756e-05	0.000159774
																		Eggerthella_sinensis	FSH	≥40	-0.011322	0.00284624	7.02639e-05	0.000521313
																		Metamycoplasma_hominis	FSH	≥40	0.0126808	0.00333559	0.000151828	0.0010582
																		Acinetobacter	FSH	≥40	-0.00221155	0.00060109	0.000236459	0.00159958
																		Prevotella_corporis	FSH	≥40	-0.00690227	0.00199918	0.000558814	0.00338229
																		Aerococcus_christensenii	FSH	≥40	-0.0240043	0.00766408	0.00174336	0.00932495
																		Prevotella_buccalis	FSH	≥40	-0.0145021	0.00519316	0.00524566	0.0262283
																		Prevotella_amnii	FSH	≥40	-0.0233835	0.00875482	0.00758459	0.0356011
																		Fannyhessea_vaginae	FSH	≥40	-0.0612559	0.0232416	0.00842135	0.0387382
																		Anaerococcus_lactolyticus	FSH	≥40	-0.00285938	0.00109231	0.00887203	0.0400111
																		Dialister	FSH	≥40	-0.00981437	0.00375903	0.00905133	0.0400347
																		Streptococcus_gallolyticus	FSH	≥40	-0.020378	0.00797264	0.0106207	0.0460897
																		Finegoldia_magna	FSH	≥40	0.00295259	0.00124858	0.0180707	0.0685931
																		Streptococcus	FSH	≥40	-0.0048415	0.00204215	0.0177786	0.0685931
																		Dialister_micraerophilus	FSH	≥40	-0.00917839	0.0040116	0.0221713	0.0784521
																		Lactobacillus_coleohominis	FSH	≥40	-0.00201512	0.000892768	0.024076	0.0839012
																		Streptococcus_anginosus	FSH	≥40	0.0289307	0.013111	0.0273919	0.092649
																		Lactobacillus_johnsonii	FSH	≥40	0.0197105	0.00931631	0.0344067	0.108405
																		Prevotella_colorans	FSH	≥40	-0.00674357	0.00335068	0.044197	0.132017
																		Lactobacillus_jensenii	FSH	≥40	-0.0380191	0.0198337	0.0552943	0.160983
																		Lactobacillus_vaginalis	FSH	≥40	-0.0079211	0.00413038	0.0552706	0.160983
																		Megasphaera	FSH	≥40	-0.0173282	0.0100275	0.084034	0.217167
[truncated: 1 more columns]
