# Supplementary material for: Population-level analyses identify host and environmental variables influencing the vaginal microbiome
Source: Signal Transduct Target Ther. 2025 Feb 19;10:64. doi: 10.1038/s41392-025-02152-8 (PMC11836416; doi:10.1038/s41392-025-02152-8)
Supplement: Supplementary file 9 — supplementary table 8 [file 41392_2025_2152_MOESM9_ESM.xlsx]

## Sheet: Table S8.
Table S8. SparCC network of 45 identified microbial taxa.
Nodes1	Nodes2	cor	P value	direction
Prevotella_colorans	Porphyromonas_uenonis	0.1588	0.001	Positive
Aerococcus_christensenii	Acinetobacter	-0.1047	0.001	Negative
Dialister_micraerophilus	Acinetobacter	-0.133	0.001	Negative
Dialister_micraerophilus	Aerococcus_christensenii	0.1459	0.001	Positive
Dialister_micraerophilus	Eggerthella_sinensis	0.157	0.001	Positive
Dialister	Porphyromonas_uenonis	0.1463	0.001	Positive
Dialister	Prevotella_colorans	0.1252	0.001	Positive
Dialister	Acinetobacter	-0.1526	0.001	Negative
Dialister	Eggerthella_sinensis	0.2119	0.001	Positive
Dialister	Dialister_micraerophilus	0.3094	0.001	Positive
Prevotella_timonensis	Porphyromonas_uenonis	0.266	0.001	Positive
Prevotella_timonensis	Prevotella_colorans	0.1809	0.001	Positive
Prevotella_timonensis	Acinetobacter	-0.1716	0.001	Negative
Prevotella_timonensis	Aerococcus_christensenii	0.1302	0.001	Positive
Prevotella_timonensis	Eggerthella_sinensis	0.1473	0.001	Positive
Prevotella_timonensis	Prevotella_disiens	0.1108	0.001	Positive
Prevotella_timonensis	Dialister_micraerophilus	0.2434	0.001	Positive
Prevotella_timonensis	Dialister	0.3182	0.001	Positive
Streptococcus	Dialister_micraerophilus	-0.1025	0.001	Negative
Prevotella_buccalis	Porphyromonas_uenonis	0.1246	0.001	Positive
Prevotella_buccalis	Prevotella_colorans	0.1053	0.001	Positive
Prevotella_buccalis	Acinetobacter	-0.1476	0.001	Negative
Prevotella_buccalis	Dialister_micraerophilus	0.1111	0.001	Positive
Prevotella_buccalis	Dialister	0.1803	0.001	Positive
Prevotella_buccalis	Prevotella_timonensis	0.2002	0.001	Positive
Sneathia_sanguinegens	Acinetobacter	-0.1074	0.001	Negative
Sneathia_sanguinegens	Eggerthella_sinensis	0.1757	0.001	Positive
Sneathia_sanguinegens	Dialister_micraerophilus	0.1766	0.001	Positive
Sneathia_sanguinegens	Dialister	0.1782	0.001	Positive
Sneathia_sanguinegens	Prevotella_buccalis	0.1103	0.001	Positive
Prevotella_bivia	Acinetobacter	-0.1	0.001	Negative
Prevotella_bivia	Aerococcus_christensenii	0.1133	0.001	Positive
Prevotella_bivia	Dialister_micraerophilus	0.2373	0.001	Positive
Prevotella_bivia	Dialister	0.191	0.001	Positive
Prevotella_bivia	Prevotella_timonensis	0.2623	0.001	Positive
Fannyhessea_vaginae	Finegoldia_magna	-0.1009	0.001	Negative
Fannyhessea_vaginae	Acinetobacter	-0.1194	0.001	Negative
Fannyhessea_vaginae	Aerococcus_christensenii	0.1952	0.001	Positive
Fannyhessea_vaginae	Eggerthella_sinensis	0.1948	0.001	Positive
Fannyhessea_vaginae	Dialister_micraerophilus	0.2171	0.001	Positive
Fannyhessea_vaginae	Dialister	0.1894	0.001	Positive
Fannyhessea_vaginae	Prevotella_timonensis	0.1866	0.001	Positive
Fannyhessea_vaginae	Prevotella_buccalis	0.1256	0.001	Positive
Fannyhessea_vaginae	Sneathia_sanguinegens	0.1759	0.001	Positive
Fannyhessea_vaginae	Prevotella_bivia	0.118	0.001	Positive
Prevotella_amnii	Acinetobacter	-0.1001	0.001	Negative
Prevotella_amnii	Eggerthella_sinensis	0.2579	0.001	Positive
Prevotella_amnii	Dialister_micraerophilus	0.1479	0.001	Positive
Prevotella_amnii	Dialister	0.2041	0.001	Positive
Prevotella_amnii	Prevotella_timonensis	0.1481	0.001	Positive
Prevotella_amnii	Prevotella_buccalis	0.1342	0.001	Positive
Prevotella_amnii	Sneathia_sanguinegens	0.1915	0.001	Positive
Prevotella_amnii	Fannyhessea_vaginae	0.1972	0.001	Positive
Sneathia_amnii	Eggerthella_sinensis	0.2398	0.001	Positive
Sneathia_amnii	Dialister_micraerophilus	0.1828	0.001	Positive
Sneathia_amnii	Dialister	0.2377	0.001	Positive
Sneathia_amnii	Prevotella_timonensis	0.22	0.001	Positive
Sneathia_amnii	Prevotella_buccalis	0.1398	0.001	Positive
Sneathia_amnii	Sneathia_sanguinegens	0.2905	0.001	Positive
Sneathia_amnii	Prevotella_bivia	0.1206	0.001	Positive
Sneathia_amnii	Fannyhessea_vaginae	0.1761	0.001	Positive
Sneathia_amnii	Prevotella_amnii	0.2606	0.001	Positive
Gardnerella_vaginalis	Aerococcus_christensenii	0.1822	0.001	Positive
Gardnerella_vaginalis	Dialister_micraerophilus	0.1322	0.001	Positive
Gardnerella_vaginalis	Dialister	0.121	0.001	Positive
Gardnerella_vaginalis	Prevotella_timonensis	0.1215	0.001	Positive
Gardnerella_vaginalis	Fannyhessea_vaginae	0.3833	0.001	Positive
Streptococcus_anginosus	Prevotella_bivia	0.109	0.001	Positive
Megasphaera	Aerococcus_christensenii	0.1139	0.001	Positive
Megasphaera	Eggerthella_sinensis	0.2578	0.001	Positive
Megasphaera	Dialister_micraerophilus	0.1531	0.001	Positive
Megasphaera	Dialister	0.2218	0.001	Positive
Megasphaera	Prevotella_timonensis	0.1805	0.001	Positive
Megasphaera	Prevotella_buccalis	0.1788	0.001	Positive
Megasphaera	Sneathia_sanguinegens	0.1707	0.001	Positive
Megasphaera	Fannyhessea_vaginae	0.2824	0.001	Positive
Megasphaera	Prevotella_amnii	0.3415	0.001	Positive
Megasphaera	Sneathia_amnii	0.2781	0.001	Positive
Megasphaera	Gardnerella_vaginalis	0.1222	0.001	Positive
Lactobacillus_iners	Acinetobacter	0.1572	0.001	Positive
Lactobacillus_iners	Dialister_micraerophilus	-0.1942	0.001	Negative
Lactobacillus_iners	Dialister	-0.1367	0.001	Negative
Lactobacillus_iners	Prevotella_timonensis	-0.172	0.001	Negative
Lactobacillus_iners	Streptococcus	0.1358	0.001	Positive
Lactobacillus_iners	Anaerococcus_lactolyticus	0.1008	0.001	Positive
Lactobacillus_iners	Prevotella_buccalis	-0.115	0.001	Negative
Lactobacillus_iners	Prevotella_bivia	-0.1294	0.001	Negative
Lactobacillus_iners	Fannyhessea_vaginae	-0.1611	0.001	Negative
Lactobacillus_iners	Gardnerella_vaginalis	-0.1656	0.001	Negative
Streptococcus_gallolyticus	Streptococcus_anginosus	0.1728	0.001	Positive
Rhodococcus	Dietzia	0.2864	0.001	Positive
Rhodococcus	Aerococcus_christensenii	-0.1002	0.001	Negative
Rhodococcus	Prevotella_timonensis	-0.1023	0.001	Negative
Cutibacterium_acnes	Dialister_micraerophilus	-0.1309	0.001	Negative
Cutibacterium_acnes	Dialister	-0.1018	0.001	Negative
Cutibacterium_acnes	Prevotella_timonensis	-0.1301	0.001	Negative
Cutibacterium_acnes	Prevotella_buccalis	-0.1007	0.001	Negative
Cutibacterium_acnes	Lactobacillus_iners	0.169	0.001	Positive
Ureaplasma_parvum	Dialister	-0.104	0.001	Negative
Lactobacillus_crispatus	Peptoniphilus_indolicus	0.1389	0.001	Positive
Lactobacillus_crispatus	Dietzia	0.1065	0.001	Positive
Lactobacillus_crispatus	Peptoniphilus	0.1228	0.001	Positive
Lactobacillus_crispatus	Finegoldia_magna	0.1013	0.001	Positive
Lactobacillus_crispatus	Acinetobacter	0.1577	0.001	Positive
Lactobacillus_crispatus	Aerococcus_christensenii	-0.1111	0.001	Negative
Lactobacillus_crispatus	Dialister_micraerophilus	-0.2368	0.001	Negative
Lactobacillus_crispatus	Dialister	-0.1737	0.001	Negative
Lactobacillus_crispatus	Prevotella_timonensis	-0.1568	0.001	Negative
Lactobacillus_crispatus	Streptococcus	0.1537	0.001	Positive
Lactobacillus_crispatus	Anaerococcus_lactolyticus	0.1218	0.001	Positive
Lactobacillus_crispatus	Prevotella_buccalis	-0.105	0.001	Negative
Lactobacillus_crispatus	Prevotella_corporis	0.1103	0.001	Positive
Lactobacillus_crispatus	Sneathia_sanguinegens	-0.1529	0.001	Negative
Lactobacillus_crispatus	Prevotella_bivia	-0.1334	0.001	Negative
Lactobacillus_crispatus	Fannyhessea_vaginae	-0.1787	0.001	Negative
Lactobacillus_crispatus	Sneathia_amnii	-0.1142	0.001	Negative
Lactobacillus_crispatus	Gardnerella_vaginalis	-0.2209	0.001	Negative
Lactobacillus_crispatus	Lactobacillus_iners	-0.1056	0.001	Negative
Lactobacillus_crispatus	Rhodococcus	0.1277	0.001	Positive
Lactobacillus_crispatus	Cutibacterium_acnes	0.1794	0.001	Positive
Bifidobacterium_longum	Acinetobacter	0.2371	0.001	Positive
Bifidobacterium_longum	Dialister	-0.1299	0.001	Negative
Bifidobacterium_longum	Prevotella_buccalis	-0.105	0.001	Negative
Bifidobacterium_longum	Fannyhessea_vaginae	-0.1027	0.001	Negative
Bifidobacterium_longum	Streptococcus_anginosus	0.166	0.001	Positive
Lactobacillus_vaginalis	Dialister_micraerophilus	-0.1437	0.001	Negative
Lactobacillus_vaginalis	Dialister	-0.1256	0.001	Negative
Lactobacillus_vaginalis	Prevotella_timonensis	-0.1173	0.001	Negative
Lactobacillus_vaginalis	Prevotella_bivia	-0.1033	0.001	Negative
Lactobacillus_vaginalis	Gardnerella_vaginalis	-0.1	0.001	Negative
Lactobacillus_vaginalis	Lactobacillus_iners	0.128	0.001	Positive
Lactobacillus_vaginalis	Lactobacillus_crispatus	0.3243	0.001	Positive
Lactobacillus_coleohominis	Dialister_micraerophilus	-0.1285	0.001	Negative
Lactobacillus_coleohominis	Dialister	-0.1133	0.001	Negative
Lactobacillus_coleohominis	Prevotella_timonensis	-0.1372	0.001	Negative
Lactobacillus_coleohominis	Lactobacillus_iners	0.1656	0.001	Positive
Lactobacillus_coleohominis	Lactobacillus_crispatus	0.2186	0.001	Positive
Lactobacillus_coleohominis	Lactobacillus_vaginalis	0.1234	0.001	Positive
Bifidobacterium_breve	Acinetobacter	0.1686	0.001	Positive
Bifidobacterium_breve	Streptococcus_anginosus	0.1287	0.001	Positive
Bifidobacterium_breve	Megasphaera	-0.1	0.001	Negative
Bifidobacterium_breve	Bifidobacterium_longum	0.2375	0.001	Positive
Lactobacillus_mucosae	Aerococcus_christensenii	-0.1141	0.001	Negative
Lactobacillus_mucosae	Dialister_micraerophilus	-0.1092	0.001	Negative
Lactobacillus_mucosae	Dialister	-0.1024	0.001	Negative
Lactobacillus_mucosae	Prevotella_timonensis	-0.1161	0.001	Negative
Lactobacillus_mucosae	Lactobacillus_iners	0.1167	0.001	Positive
Lactobacillus_mucosae	Lactobacillus_crispatus	0.1342	0.001	Positive
Lactobacillus_gasseri	Lactobacillus_vaginalis	0.113	0.001	Positive
Enterococcus_faecalis	Aerococcus_christensenii	-0.1242	0.001	Negative
Enterococcus_faecalis	Dialister	-0.1146	0.001	Negative
Enterococcus_faecalis	Prevotella_timonensis	-0.1305	0.001	Negative
Enterococcus_faecalis	Lactobacillus_iners	0.1085	0.001	Positive
Enterococcus_faecalis	Lactobacillus_crispatus	0.124	0.001	Positive
Enterococcus_faecalis	Bifidobacterium_longum	0.1456	0.001	Positive
Enterococcus_faecalis	Lactobacillus_mucosae	0.1111	0.001	Positive
Lactobacillus_jensenii	Dialister_micraerophilus	-0.1804	0.001	Negative
Lactobacillus_jensenii	Dialister	-0.1332	0.001	Negative
Lactobacillus_jensenii	Prevotella_timonensis	-0.1268	0.001	Negative
Lactobacillus_jensenii	Fannyhessea_vaginae	-0.1004	0.001	Negative
Lactobacillus_jensenii	Gardnerella_vaginalis	-0.1106	0.001	Negative
Lactobacillus_jensenii	Lactobacillus_iners	0.1876	0.001	Positive
Lactobacillus_jensenii	Lactobacillus_crispatus	0.2189	0.001	Positive
Lactobacillus_jensenii	Lactobacillus_vaginalis	0.2174	0.001	Positive
Lactobacillus_jensenii	Lactobacillus_coleohominis	0.1536	0.001	Positive
