# Supplementary material for: Population-level analyses identify host and environmental variables influencing the vaginal microbiome
Source: Signal Transduct Target Ther. 2025 Feb 19;10:64. doi: 10.1038/s41392-025-02152-8 (PMC11836416; doi:10.1038/s41392-025-02152-8)
Supplement: Supplementary file 10 — supplementary table 9 [file 41392_2025_2152_MOESM10_ESM.xlsx]

## Sheet: ≤45
Table S9.Correlation network in younger women (≤45 years old).
Nodes1	Nodes2	cor	P value	direction
Prevotella_colorans	Porphyromonas_uenonis	0.1023	0.001	Positive
Eggerthella_sinensis	Dietzia	-0.1032	0.001	Negative
Dialister_micraerophilus	Acinetobacter	-0.1155	0.001	Negative
Dialister_micraerophilus	Aerococcus_christensenii	0.1015	0.001	Positive
Dialister	Dietzia	-0.1048	0.001	Negative
Dialister	Acinetobacter	-0.1323	0.001	Negative
Dialister	Eggerthella_sinensis	0.163	0.001	Positive
Dialister	Dialister_micraerophilus	0.2551	0.001	Positive
Prevotella_timonensis	Porphyromonas_uenonis	0.2113	0.001	Positive
Prevotella_timonensis	Prevotella_colorans	0.1251	0.001	Positive
Prevotella_timonensis	Acinetobacter	-0.1693	0.001	Negative
Prevotella_timonensis	Dialister_micraerophilus	0.1773	0.001	Positive
Prevotella_timonensis	Dialister	0.2737	0.001	Positive
Streptococcus	Dialister_micraerophilus	-0.1189	0.001	Negative
Streptococcus	Dialister	-0.102	0.001	Negative
Streptococcus	Prevotella_timonensis	-0.1158	0.001	Negative
Prevotella_buccalis	Acinetobacter	-0.1169	0.001	Negative
Prevotella_buccalis	Dialister	0.1305	0.001	Positive
Prevotella_buccalis	Prevotella_timonensis	0.1479	0.001	Positive
Sneathia_sanguinegens	Peptoniphilus_indolicus	-0.1015	0.001	Negative
Sneathia_sanguinegens	Eggerthella_sinensis	0.1265	0.001	Positive
Sneathia_sanguinegens	Dialister_micraerophilus	0.1324	0.001	Positive
Sneathia_sanguinegens	Dialister	0.1481	0.001	Positive
Prevotella_bivia	Aerococcus_christensenii	0.1065	0.001	Positive
Prevotella_bivia	Dialister_micraerophilus	0.2117	0.001	Positive
Prevotella_bivia	Dialister	0.1664	0.001	Positive
Prevotella_bivia	Prevotella_timonensis	0.2425	0.001	Positive
Fannyhessea_vaginae	Finegoldia_magna	-0.1093	0.001	Negative
Fannyhessea_vaginae	Acinetobacter	-0.1082	0.001	Negative
Fannyhessea_vaginae	Aerococcus_christensenii	0.1711	0.001	Positive
Fannyhessea_vaginae	Eggerthella_sinensis	0.1349	0.001	Positive
Fannyhessea_vaginae	Dialister_micraerophilus	0.1822	0.001	Positive
Fannyhessea_vaginae	Dialister	0.1626	0.001	Positive
Fannyhessea_vaginae	Prevotella_timonensis	0.161	0.001	Positive
Fannyhessea_vaginae	Prevotella_buccalis	0.103	0.001	Positive
Fannyhessea_vaginae	Sneathia_sanguinegens	0.1491	0.001	Positive
Fannyhessea_vaginae	Prevotella_bivia	0.109	0.001	Positive
Prevotella_amnii	Eggerthella_sinensis	0.1895	0.001	Positive
Prevotella_amnii	Dialister	0.1675	0.001	Positive
Prevotella_amnii	Sneathia_sanguinegens	0.1626	0.001	Positive
Prevotella_amnii	Fannyhessea_vaginae	0.1658	0.001	Positive
Sneathia_amnii	Eggerthella_sinensis	0.173	0.001	Positive
Sneathia_amnii	Dialister_micraerophilus	0.14	0.001	Positive
Sneathia_amnii	Dialister	0.1926	0.001	Positive
Sneathia_amnii	Prevotella_timonensis	0.1818	0.001	Positive
Sneathia_amnii	Prevotella_buccalis	0.109	0.001	Positive
Sneathia_amnii	Sneathia_sanguinegens	0.254	0.001	Positive
Sneathia_amnii	Prevotella_bivia	0.1095	0.001	Positive
Sneathia_amnii	Fannyhessea_vaginae	0.1442	0.001	Positive
Sneathia_amnii	Prevotella_amnii	0.2226	0.001	Positive
Gardnerella_vaginalis	Aerococcus_christensenii	0.1686	0.001	Positive
Gardnerella_vaginalis	Dialister_micraerophilus	0.1025	0.001	Positive
Gardnerella_vaginalis	Fannyhessea_vaginae	0.375	0.001	Positive
Streptococcus_anginosus	Acinetobacter	0.1296	0.001	Positive
Megasphaera	Eggerthella_sinensis	0.2149	0.001	Positive
Megasphaera	Dialister_micraerophilus	0.1208	0.001	Positive
Megasphaera	Dialister	0.2118	0.001	Positive
Megasphaera	Prevotella_timonensis	0.1539	0.001	Positive
Megasphaera	Prevotella_buccalis	0.1612	0.001	Positive
Megasphaera	Sneathia_sanguinegens	0.1559	0.001	Positive
Megasphaera	Fannyhessea_vaginae	0.2701	0.001	Positive
Megasphaera	Prevotella_amnii	0.3133	0.001	Positive
Megasphaera	Sneathia_amnii	0.2626	0.001	Positive
Megasphaera	Gardnerella_vaginalis	0.1108	0.001	Positive
Lactobacillus_iners	Peptoniphilus_indolicus	0.1143	0.001	Positive
Lactobacillus_iners	Peptoniphilus	0.1036	0.001	Positive
Lactobacillus_iners	Acinetobacter	0.1458	0.001	Positive
Lactobacillus_iners	Dialister_micraerophilus	-0.1684	0.001	Negative
Lactobacillus_iners	Dialister	-0.1126	0.001	Negative
Lactobacillus_iners	Prevotella_timonensis	-0.1482	0.001	Negative
Lactobacillus_iners	Streptococcus	0.1441	0.001	Positive
Lactobacillus_iners	Anaerococcus_lactolyticus	0.1122	0.001	Positive
Lactobacillus_iners	Prevotella_bivia	-0.1226	0.001	Negative
Lactobacillus_iners	Fannyhessea_vaginae	-0.1473	0.001	Negative
Lactobacillus_iners	Gardnerella_vaginalis	-0.1396	0.001	Negative
Streptococcus_gallolyticus	Acinetobacter	0.1228	0.001	Positive
Streptococcus_gallolyticus	Streptococcus_anginosus	0.1997	0.001	Positive
Rhodococcus	Dietzia	0.2978	0.001	Positive
Rhodococcus	Acinetobacter	0.1067	0.001	Positive
Rhodococcus	Prevotella_timonensis	-0.1058	0.001	Negative
Cutibacterium_acnes	Dialister_micraerophilus	-0.1328	0.001	Negative
Cutibacterium_acnes	Prevotella_timonensis	-0.1283	0.001	Negative
Cutibacterium_acnes	Lactobacillus_iners	0.1585	0.001	Positive
Ureaplasma_parvum	Dialister	-0.1092	0.001	Negative
Ureaplasma_parvum	Lactobacillus_iners	0.1017	0.001	Positive
Lactobacillus_crispatus	Peptoniphilus_indolicus	0.1693	0.001	Positive
Lactobacillus_crispatus	Dietzia	0.1373	0.001	Positive
Lactobacillus_crispatus	Peptoniphilus	0.1456	0.001	Positive
Lactobacillus_crispatus	Finegoldia_magna	0.131	0.001	Positive
Lactobacillus_crispatus	Acinetobacter	0.1593	0.001	Positive
Lactobacillus_crispatus	Dialister_micraerophilus	-0.2069	0.001	Negative
Lactobacillus_crispatus	Dialister	-0.1507	0.001	Negative
Lactobacillus_crispatus	Prevotella_timonensis	-0.1428	0.001	Negative
Lactobacillus_crispatus	Streptococcus	0.1711	0.001	Positive
Lactobacillus_crispatus	Anaerococcus_lactolyticus	0.1447	0.001	Positive
Lactobacillus_crispatus	Prevotella_corporis	0.1292	0.001	Positive
Lactobacillus_crispatus	Sneathia_sanguinegens	-0.1314	0.001	Negative
Lactobacillus_crispatus	Prevotella_bivia	-0.1281	0.001	Negative
Lactobacillus_crispatus	Fannyhessea_vaginae	-0.1561	0.001	Negative
Lactobacillus_crispatus	Sneathia_amnii	-0.102	0.001	Negative
Lactobacillus_crispatus	Gardnerella_vaginalis	-0.196	0.001	Negative
Lactobacillus_crispatus	Lactobacillus_iners	-0.1265	0.001	Negative
Lactobacillus_crispatus	Rhodococcus	0.1344	0.001	Positive
Lactobacillus_crispatus	Cutibacterium_acnes	0.1812	0.001	Positive
Bifidobacterium_longum	Acinetobacter	0.2433	0.001	Positive
Bifidobacterium_longum	Dialister	-0.109	0.001	Negative
Bifidobacterium_longum	Escherichia-Shigella_coli	0.1014	0.001	Positive
Bifidobacterium_longum	Streptococcus_anginosus	0.1961	0.001	Positive
Lactobacillus_vaginalis	Acinetobacter	0.1017	0.001	Positive
Lactobacillus_vaginalis	Dialister_micraerophilus	-0.1308	0.001	Negative
Lactobacillus_vaginalis	Dialister	-0.1119	0.001	Negative
Lactobacillus_vaginalis	Prevotella_timonensis	-0.1085	0.001	Negative
Lactobacillus_vaginalis	Lactobacillus_iners	0.1343	0.001	Positive
Lactobacillus_vaginalis	Lactobacillus_crispatus	0.3331	0.001	Positive
Lactobacillus_coleohominis	Dialister_micraerophilus	-0.117	0.001	Negative
Lactobacillus_coleohominis	Prevotella_timonensis	-0.1264	0.001	Negative
Lactobacillus_coleohominis	Lactobacillus_iners	0.1631	0.001	Positive
Lactobacillus_coleohominis	Lactobacillus_crispatus	0.2284	0.001	Positive
Lactobacillus_coleohominis	Lactobacillus_vaginalis	0.1347	0.001	Positive
Ureaplasma_urealyticum	Lactobacillus_crispatus	0.1112	0.001	Positive

## Sheet: >45
Table S9.Correlation network in older women (>45 years old).
Nodes1	Nodes2	cor	P value	direction
Peptoniphilus	Peptoniphilus_indolicus	0.1228	0.001	Positive
Porphyromonas_uenonis	Peptoniphilus_indolicus	0.162	0.001	Positive
Porphyromonas_uenonis	Peptoniphilus	0.247	0.001	Positive
Prevotella_colorans	Peptoniphilus_indolicus	0.166	0.002	Positive
Prevotella_colorans	Peptoniphilus	0.1627	0.001	Positive
Prevotella_colorans	Porphyromonas_uenonis	0.4367	0.001	Positive
Finegoldia_magna	Peptoniphilus_indolicus	0.1405	0.001	Positive
Finegoldia_magna	Dietzia	0.1583	0.002	Positive
Finegoldia_magna	Peptoniphilus	0.1885	0.001	Positive
Finegoldia_magna	Porphyromonas_uenonis	0.1464	0.002	Positive
Acinetobacter	Porphyromonas_uenonis	-0.1839	0.001	Negative
Acinetobacter	Prevotella_colorans	-0.2213	0.001	Negative
Aerococcus_christensenii	Dietzia	-0.1805	0.001	Negative
Aerococcus_christensenii	Peptoniphilus	0.1179	0.009	Positive
Aerococcus_christensenii	Porphyromonas_uenonis	0.1043	0.037	Positive
Eggerthella_sinensis	Peptoniphilus_indolicus	-0.1054	0.012	Negative
Eggerthella_sinensis	Dietzia	-0.1415	0.002	Negative
Eggerthella_sinensis	Prevotella_colorans	0.1217	0.009	Positive
Eggerthella_sinensis	Aerococcus_christensenii	0.1914	0.001	Positive
Prevotella_disiens	Peptoniphilus_indolicus	0.1119	0.01	Positive
Prevotella_disiens	Dietzia	0.1544	0.001	Positive
Prevotella_disiens	Porphyromonas_uenonis	0.1121	0.019	Positive
Prevotella_disiens	Prevotella_colorans	0.163	0.001	Positive
Prevotella_disiens	Eggerthella_sinensis	-0.102	0.023	Negative
Dialister_micraerophilus	Dietzia	-0.1238	0.015	Negative
Dialister_micraerophilus	Porphyromonas_uenonis	0.1272	0.008	Positive
Dialister_micraerophilus	Prevotella_colorans	0.2458	0.001	Positive
Dialister_micraerophilus	Acinetobacter	-0.327	0.001	Negative
Dialister_micraerophilus	Eggerthella_sinensis	0.1806	0.002	Positive
Dialister	Porphyromonas_uenonis	0.2369	0.001	Positive
Dialister	Prevotella_colorans	0.3594	0.001	Positive
Dialister	Acinetobacter	-0.2749	0.001	Negative
Dialister	Eggerthella_sinensis	0.1926	0.001	Positive
Dialister	Prevotella_disiens	0.1624	0.001	Positive
Dialister	Dialister_micraerophilus	0.4292	0.001	Positive
Prevotella_timonensis	Peptoniphilus_indolicus	0.1095	0.01	Positive
Prevotella_timonensis	Peptoniphilus	0.1368	0.002	Positive
Prevotella_timonensis	Porphyromonas_uenonis	0.4632	0.001	Positive
Prevotella_timonensis	Prevotella_colorans	0.3899	0.001	Positive
Prevotella_timonensis	Finegoldia_magna	0.1671	0.001	Positive
Prevotella_timonensis	Acinetobacter	-0.2502	0.001	Negative
Prevotella_timonensis	Aerococcus_christensenii	0.1985	0.001	Positive
Prevotella_timonensis	Eggerthella_sinensis	0.243	0.001	Positive
Prevotella_timonensis	Prevotella_disiens	0.1363	0.004	Positive
Prevotella_timonensis	Dialister_micraerophilus	0.302	0.001	Positive
Prevotella_timonensis	Dialister	0.3592	0.001	Positive
Streptococcus	Dialister_micraerophilus	-0.1319	0.006	Negative
Streptococcus	Dialister	-0.1536	0.001	Negative
Streptococcus	Prevotella_timonensis	-0.1061	0.025	Negative
Anaerococcus_lactolyticus	Peptoniphilus_indolicus	0.1294	0.001	Positive
Anaerococcus_lactolyticus	Finegoldia_magna	0.1296	0.001	Positive
Anaerococcus_lactolyticus	Aerococcus_christensenii	-0.1428	0.001	Negative
Prevotella_buccalis	Porphyromonas_uenonis	0.2563	0.001	Positive
Prevotella_buccalis	Prevotella_colorans	0.3499	0.001	Positive
Prevotella_buccalis	Acinetobacter	-0.2396	0.001	Negative
Prevotella_buccalis	Eggerthella_sinensis	0.1463	0.006	Positive
Prevotella_buccalis	Dialister_micraerophilus	0.1081	0.033	Positive
Prevotella_buccalis	Dialister	0.316	0.001	Positive
Prevotella_buccalis	Prevotella_timonensis	0.3014	0.001	Positive
Prevotella_corporis	Peptoniphilus_indolicus	0.1314	0.001	Positive
Prevotella_corporis	Peptoniphilus	0.2357	0.001	Positive
Prevotella_corporis	Porphyromonas_uenonis	0.1949	0.001	Positive
Prevotella_corporis	Prevotella_colorans	0.1288	0.005	Positive
Prevotella_corporis	Dialister_micraerophilus	-0.1264	0.006	Negative
Prevotella_corporis	Prevotella_timonensis	0.1605	0.001	Positive
Prevotella_corporis	Streptococcus	0.1869	0.001	Positive
Sneathia_sanguinegens	Peptoniphilus_indolicus	-0.1276	0.005	Negative
Sneathia_sanguinegens	Dietzia	-0.1033	0.041	Negative
Sneathia_sanguinegens	Peptoniphilus	-0.1559	0.001	Negative
Sneathia_sanguinegens	Eggerthella_sinensis	0.245	0.001	Positive
Sneathia_sanguinegens	Prevotella_disiens	-0.1778	0.001	Negative
Sneathia_sanguinegens	Dialister_micraerophilus	0.236	0.001	Positive
Sneathia_sanguinegens	Dialister	0.2316	0.001	Positive
Sneathia_sanguinegens	Streptococcus	-0.1383	0.003	Negative
Sneathia_sanguinegens	Prevotella_corporis	-0.1782	0.001	Negative
Prevotella_bivia	Finegoldia_magna	-0.1226	0.005	Negative
Prevotella_bivia	Acinetobacter	-0.1379	0.001	Negative
Prevotella_bivia	Dialister_micraerophilus	0.2388	0.001	Positive
Prevotella_bivia	Dialister	0.2399	0.001	Positive
Prevotella_bivia	Prevotella_timonensis	0.2053	0.001	Positive
Fannyhessea_vaginae	Peptoniphilus_indolicus	-0.2162	0.001	Negative
Fannyhessea_vaginae	Dietzia	-0.2139	0.002	Negative
Fannyhessea_vaginae	Peptoniphilus	-0.1094	0.017	Negative
Fannyhessea_vaginae	Finegoldia_magna	-0.1159	0.01	Negative
Fannyhessea_vaginae	Aerococcus_christensenii	0.1509	0.008	Positive
Fannyhessea_vaginae	Eggerthella_sinensis	0.392	0.001	Positive
Fannyhessea_vaginae	Prevotella_disiens	-0.1681	0.002	Negative
Fannyhessea_vaginae	Dialister_micraerophilus	0.249	0.001	Positive
Fannyhessea_vaginae	Dialister	0.1276	0.01	Positive
Fannyhessea_vaginae	Anaerococcus_lactolyticus	-0.1508	0.001	Negative
Fannyhessea_vaginae	Prevotella_corporis	-0.1593	0.002	Negative
Fannyhessea_vaginae	Sneathia_sanguinegens	0.2462	0.001	Positive
Prevotella_amnii	Peptoniphilus_indolicus	-0.1559	0.001	Negative
Prevotella_amnii	Peptoniphilus	-0.1414	0.003	Negative
Prevotella_amnii	Prevotella_colorans	0.1081	0.028	Positive
Prevotella_amnii	Acinetobacter	-0.1124	0.002	Negative
Prevotella_amnii	Eggerthella_sinensis	0.436	0.001	Positive
Prevotella_amnii	Prevotella_disiens	-0.1704	0.001	Negative
Prevotella_amnii	Dialister_micraerophilus	0.1261	0.011	Positive
Prevotella_amnii	Dialister	0.1488	0.003	Positive
Prevotella_amnii	Prevotella_timonensis	0.1501	0.005	Positive
Prevotella_amnii	Prevotella_buccalis	0.2075	0.001	Positive
Prevotella_amnii	Sneathia_sanguinegens	0.1989	0.001	Positive
Prevotella_amnii	Fannyhessea_vaginae	0.2342	0.001	Positive
Sneathia_amnii	Peptoniphilus	-0.1593	0.001	Negative
Sneathia_amnii	Porphyromonas_uenonis	0.1459	0.004	Positive
Sneathia_amnii	Prevotella_colorans	0.1591	0.002	Positive
Sneathia_amnii	Finegoldia_magna	-0.1007	0.03	Negative
Sneathia_amnii	Acinetobacter	-0.128	0.002	Negative
Sneathia_amnii	Aerococcus_christensenii	0.1483	0.007	Positive
Sneathia_amnii	Eggerthella_sinensis	0.4466	0.001	Positive
Sneathia_amnii	Prevotella_disiens	-0.147	0.001	Negative
Sneathia_amnii	Dialister_micraerophilus	0.1637	0.001	Positive
Sneathia_amnii	Dialister	0.2438	0.001	Positive
Sneathia_amnii	Prevotella_timonensis	0.2505	0.001	Positive
Sneathia_amnii	Streptococcus	-0.1238	0.004	Negative
Sneathia_amnii	Prevotella_buccalis	0.1403	0.008	Positive
Sneathia_amnii	Sneathia_sanguinegens	0.4303	0.001	Positive
Sneathia_amnii	Fannyhessea_vaginae	0.2531	0.001	Positive
Sneathia_amnii	Prevotella_amnii	0.3461	0.001	Positive
Gardnerella_vaginalis	Peptoniphilus_indolicus	-0.126	0.005	Negative
Gardnerella_vaginalis	Eggerthella_sinensis	0.1501	0.001	Positive
Gardnerella_vaginalis	Streptococcus	-0.1489	0.002	Negative
Gardnerella_vaginalis	Anaerococcus_lactolyticus	-0.1248	0.008	Negative
Gardnerella_vaginalis	Prevotella_corporis	-0.1362	0.003	Negative
Gardnerella_vaginalis	Prevotella_bivia	-0.1705	0.001	Negative
Gardnerella_vaginalis	Fannyhessea_vaginae	0.3147	0.001	Positive
Gardnerella_vaginalis	Sneathia_amnii	0.1211	0.021	Positive
Escherichia-Shigella_coli	Eggerthella_sinensis	-0.1282	0.005	Negative
Escherichia-Shigella_coli	Dialister_micraerophilus	-0.1368	0.002	Negative
Escherichia-Shigella_coli	Dialister	-0.1634	0.002	Negative
Escherichia-Shigella_coli	Prevotella_timonensis	-0.1042	0.032	Negative
Escherichia-Shigella_coli	Streptococcus	0.2062	0.001	Positive
Escherichia-Shigella_coli	Prevotella_corporis	0.1579	0.002	Positive
Escherichia-Shigella_coli	Sneathia_sanguinegens	-0.1649	0.001	Negative
Escherichia-Shigella_coli	Fannyhessea_vaginae	-0.1299	0.003	Negative
Escherichia-Shigella_coli	Prevotella_amnii	-0.1172	0.007	Negative
Veillonella_montpellierensis	Prevotella_colorans	-0.1205	0.007	Negative
Veillonella_montpellierensis	Prevotella_disiens	0.1141	0.01	Positive
Veillonella_montpellierensis	Dialister_micraerophilus	-0.1003	0.031	Negative
Veillonella_montpellierensis	Dialister	-0.1191	0.009	Negative
Veillonella_montpellierensis	Streptococcus	-0.1345	0.001	Negative
Streptococcus_anginosus	Acinetobacter	0.1029	0.008	Positive
Streptococcus_anginosus	Prevotella_bivia	0.1772	0.001	Positive
Streptococcus_anginosus	Sneathia_amnii	-0.1327	0.012	Negative
Megasphaera	Peptoniphilus_indolicus	-0.1454	0.002	Negative
Megasphaera	Prevotella_colorans	0.118	0.012	Positive
Megasphaera	Eggerthella_sinensis	0.4157	0.001	Positive
Megasphaera	Prevotella_buccalis	0.1099	0.026	Positive
Megasphaera	Sneathia_sanguinegens	0.1084	0.037	Positive
Megasphaera	Fannyhessea_vaginae	0.2193	0.001	Positive
Megasphaera	Prevotella_amnii	0.4583	0.001	Positive
Megasphaera	Sneathia_amnii	0.2127	0.001	Positive
Metamycoplasma_hominis	Peptoniphilus_indolicus	-0.1047	0.009	Negative
Metamycoplasma_hominis	Finegoldia_magna	-0.1231	0.002	Negative
Metamycoplasma_hominis	Prevotella_bivia	0.1157	0.008	Positive
Metamycoplasma_hominis	Sneathia_amnii	0.1155	0.012	Positive
Lactobacillus_iners	Dietzia	-0.1872	0.001	Negative
Lactobacillus_iners	Porphyromonas_uenonis	-0.1308	0.01	Negative
Lactobacillus_iners	Prevotella_colorans	-0.1154	0.027	Negative
Lactobacillus_iners	Acinetobacter	0.3025	0.001	Positive
Lactobacillus_iners	Eggerthella_sinensis	-0.1428	0.006	Negative
Lactobacillus_iners	Dialister_micraerophilus	-0.2836	0.001	Negative
Lactobacillus_iners	Dialister	-0.2216	0.001	Negative
Lactobacillus_iners	Prevotella_timonensis	-0.2918	0.001	Negative
Lactobacillus_iners	Streptococcus	0.1428	0.001	Positive
Lactobacillus_iners	Prevotella_buccalis	-0.1946	0.001	Negative
Lactobacillus_iners	Sneathia_sanguinegens	-0.1619	0.001	Negative
Lactobacillus_iners	Fannyhessea_vaginae	-0.1324	0.015	Negative
Lactobacillus_iners	Prevotella_amnii	-0.1214	0.018	Negative
Lactobacillus_iners	Sneathia_amnii	-0.1652	0.001	Negative
Lactobacillus_iners	Gardnerella_vaginalis	-0.1312	0.018	Negative
Lactobacillus_iners	Megasphaera	-0.1297	0.014	Negative
Lactobacillus_iners	Metamycoplasma_hominis	0.1006	0.031	Positive
Streptococcus_gallolyticus	Peptoniphilus_indolicus	-0.1669	0.001	Negative
Streptococcus_gallolyticus	Porphyromonas_uenonis	-0.192	0.001	Negative
Streptococcus_gallolyticus	Prevotella_colorans	-0.2277	0.001	Negative
Streptococcus_gallolyticus	Acinetobacter	0.1567	0.001	Positive
Streptococcus_gallolyticus	Aerococcus_christensenii	-0.222	0.001	Negative
Streptococcus_gallolyticus	Prevotella_timonensis	-0.2105	0.001	Negative
Streptococcus_gallolyticus	Prevotella_bivia	-0.1111	0.022	Negative
Streptococcus_gallolyticus	Gardnerella_vaginalis	0.1505	0.003	Positive
Streptococcus_gallolyticus	Megasphaera	-0.1002	0.035	Negative
Streptococcus_gallolyticus	Lactobacillus_iners	0.1458	0.007	Positive
BVAB1	Acinetobacter	0.1357	0.001	Positive
BVAB1	Eggerthella_sinensis	-0.1115	0.014	Negative
BVAB1	Dialister_micraerophilus	-0.2212	0.001	Negative
BVAB1	Prevotella_timonensis	-0.1968	0.001	Negative
BVAB1	Prevotella_bivia	-0.1065	0.017	Negative
BVAB1	Fannyhessea_vaginae	-0.1059	0.011	Negative
BVAB1	Gardnerella_vaginalis	-0.105	0.026	Negative
BVAB1	Lactobacillus_iners	0.2797	0.001	Positive
Rhodococcus	Dietzia	0.2723	0.001	Positive
Rhodococcus	Porphyromonas_uenonis	-0.1927	0.001	Negative
Rhodococcus	Prevotella_colorans	-0.1798	0.001	Negative
Rhodococcus	Acinetobacter	0.1395	0.001	Positive
Rhodococcus	Aerococcus_christensenii	-0.1276	0.007	Negative
Rhodococcus	Dialister_micraerophilus	-0.1729	0.001	Negative
Rhodococcus	Dialister	-0.1457	0.001	Negative
Rhodococcus	Prevotella_timonensis	-0.1987	0.001	Negative
Rhodococcus	Prevotella_buccalis	-0.2373	0.001	Negative
Rhodococcus	Prevotella_bivia	-0.1164	0.009	Negative
Rhodococcus	Fannyhessea_vaginae	-0.1133	0.014	Negative
Rhodococcus	Escherichia-Shigella_coli	0.1689	0.002	Positive
Rhodococcus	Lactobacillus_iners	0.182	0.001	Positive
Rhodococcus	Streptococcus_gallolyticus	0.187	0.001	Positive
Rhodococcus	BVAB1	0.166	0.001	Positive
Cutibacterium_acnes	Porphyromonas_uenonis	-0.1638	0.001	Negative
Cutibacterium_acnes	Prevotella_colorans	-0.1571	0.001	Negative
Cutibacterium_acnes	Acinetobacter	0.2538	0.001	Positive
Cutibacterium_acnes	Aerococcus_christensenii	-0.1456	0.001	Negative
Cutibacterium_acnes	Eggerthella_sinensis	-0.113	0.001	Negative
Cutibacterium_acnes	Dialister_micraerophilus	-0.2804	0.001	Negative
Cutibacterium_acnes	Dialister	-0.2194	0.001	Negative
Cutibacterium_acnes	Prevotella_timonensis	-0.2705	0.001	Negative
Cutibacterium_acnes	Prevotella_buccalis	-0.2098	0.001	Negative
Cutibacterium_acnes	Fannyhessea_vaginae	-0.1394	0.001	Negative
Cutibacterium_acnes	Sneathia_amnii	-0.1755	0.001	Negative
Cutibacterium_acnes	Escherichia-Shigella_coli	0.1236	0.001	Positive
Cutibacterium_acnes	Lactobacillus_iners	0.3228	0.001	Positive
Cutibacterium_acnes	Streptococcus_gallolyticus	0.2028	0.001	Positive
Cutibacterium_acnes	BVAB1	0.13	0.001	Positive
Cutibacterium_acnes	Rhodococcus	0.1695	0.001	Positive
Ureaplasma_parvum	Porphyromonas_uenonis	-0.1223	0.018	Negative
Ureaplasma_parvum	Prevotella_colorans	-0.1489	0.006	Negative
Ureaplasma_parvum	Acinetobacter	0.1155	0.001	Positive
Ureaplasma_parvum	Dialister_micraerophilus	-0.1602	0.002	Negative
Ureaplasma_parvum	Dialister	-0.1414	0.01	Negative
Ureaplasma_parvum	Prevotella_timonensis	-0.128	0.017	Negative
Ureaplasma_parvum	Prevotella_buccalis	-0.1409	0.01	Negative
Ureaplasma_parvum	Prevotella_amnii	-0.1414	0.008	Negative
Ureaplasma_parvum	Gardnerella_vaginalis	0.1757	0.002	Positive
Ureaplasma_parvum	Lactobacillus_iners	0.2258	0.001	Positive
Ureaplasma_parvum	BVAB1	0.1123	0.016	Positive
Ureaplasma_parvum	Cutibacterium_acnes	0.1126	0.001	Positive
Lactobacillus_crispatus	Peptoniphilus	0.1042	0.029	Positive
Lactobacillus_crispatus	Prevotella_colorans	-0.1787	0.002	Negative
Lactobacillus_crispatus	Acinetobacter	0.3774	0.001	Positive
Lactobacillus_crispatus	Eggerthella_sinensis	-0.1279	0.022	Negative
Lactobacillus_crispatus	Dialister_micraerophilus	-0.3723	0.001	Negative
Lactobacillus_crispatus	Dialister	-0.2977	0.001	Negative
Lactobacillus_crispatus	Prevotella_timonensis	-0.1672	0.003	Negative
Lactobacillus_crispatus	Streptococcus	0.1956	0.001	Positive
Lactobacillus_crispatus	Anaerococcus_lactolyticus	0.1168	0.011	Positive
Lactobacillus_crispatus	Prevotella_buccalis	-0.1961	0.001	Negative
Lactobacillus_crispatus	Prevotella_corporis	0.1323	0.004	Positive
Lactobacillus_crispatus	Sneathia_sanguinegens	-0.1972	0.001	Negative
Lactobacillus_crispatus	Fannyhessea_vaginae	-0.2826	0.001	Negative
Lactobacillus_crispatus	Prevotella_amnii	-0.1967	0.002	Negative
Lactobacillus_crispatus	Sneathia_amnii	-0.23	0.001	Negative
Lactobacillus_crispatus	Gardnerella_vaginalis	-0.1792	0.005	Negative
Lactobacillus_crispatus	Escherichia-Shigella_coli	0.1886	0.001	Positive
Lactobacillus_crispatus	Metamycoplasma_hominis	0.1605	0.002	Positive
Lactobacillus_crispatus	Lactobacillus_iners	0.236	0.001	Positive
Lactobacillus_crispatus	BVAB1	0.1896	0.001	Positive
Lactobacillus_crispatus	Rhodococcus	0.2318	0.001	Positive
Lactobacillus_crispatus	Cutibacterium_acnes	0.3206	0.001	Positive
Lactobacillus_crispatus	Ureaplasma_parvum	0.1376	0.016	Positive
Bifidobacterium_longum	Porphyromonas_uenonis	-0.1078	0.026	Negative
Bifidobacterium_longum	Acinetobacter	0.271	0.001	Positive
Bifidobacterium_longum	Dialister_micraerophilus	-0.3931	0.001	Negative
Bifidobacterium_longum	Dialister	-0.284	0.001	Negative
Bifidobacterium_longum	Prevotella_timonensis	-0.1769	0.001	Negative
Bifidobacterium_longum	Sneathia_sanguinegens	-0.2099	0.001	Negative
Bifidobacterium_longum	Prevotella_bivia	-0.1281	0.005	Negative
Bifidobacterium_longum	Fannyhessea_vaginae	-0.1382	0.009	Negative
Bifidobacterium_longum	Escherichia-Shigella_coli	0.1417	0.004	Positive
Bifidobacterium_longum	Lactobacillus_iners	0.23	0.001	Positive
Bifidobacterium_longum	Streptococcus_gallolyticus	-0.1255	0.009	Negative
Bifidobacterium_longum	BVAB1	0.101	0.016	Positive
Bifidobacterium_longum	Cutibacterium_acnes	0.1712	0.001	Positive
Bifidobacterium_longum	Ureaplasma_parvum	0.1175	0.021	Positive
Bifidobacterium_longum	Lactobacillus_crispatus	0.3004	0.001	Positive
Lactobacillus_vaginalis	Porphyromonas_uenonis	-0.1514	0.004	Negative
Lactobacillus_vaginalis	Prevotella_colorans	-0.1133	0.017	Negative
Lactobacillus_vaginalis	Acinetobacter	0.2119	0.001	Positive
Lactobacillus_vaginalis	Dialister_micraerophilus	-0.2271	0.001	Negative
Lactobacillus_vaginalis	Dialister	-0.177	0.001	Negative
Lactobacillus_vaginalis	Prevotella_timonensis	-0.2328	0.001	Negative
Lactobacillus_vaginalis	Streptococcus	0.1662	0.001	Positive
Lactobacillus_vaginalis	Prevotella_buccalis	-0.1354	0.006	Negative
Lactobacillus_vaginalis	Prevotella_amnii	-0.1046	0.025	Negative
Lactobacillus_vaginalis	Sneathia_amnii	-0.101	0.045	Negative
Lactobacillus_vaginalis	Lactobacillus_iners	0.2126	0.001	Positive
Lactobacillus_vaginalis	BVAB1	0.1158	0.014	Positive
Lactobacillus_vaginalis	Rhodococcus	0.1484	0.003	Positive
Lactobacillus_vaginalis	Cutibacterium_acnes	0.1888	0.001	Positive
Lactobacillus_vaginalis	Ureaplasma_parvum	0.1242	0.018	Positive
Lactobacillus_vaginalis	Lactobacillus_crispatus	0.3903	0.001	Positive
Lactobacillus_vaginalis	Bifidobacterium_longum	0.2216	0.001	Positive
Lactobacillus_coleohominis	Porphyromonas_uenonis	-0.1532	0.001	Negative
Lactobacillus_coleohominis	Prevotella_colorans	-0.1625	0.001	Negative
Lactobacillus_coleohominis	Acinetobacter	0.2152	0.001	Positive
Lactobacillus_coleohominis	Dialister_micraerophilus	-0.2328	0.001	Negative
Lactobacillus_coleohominis	Dialister	-0.2383	0.001	Negative
Lactobacillus_coleohominis	Prevotella_timonensis	-0.1943	0.001	Negative
Lactobacillus_coleohominis	Prevotella_buccalis	-0.1642	0.001	Negative
Lactobacillus_coleohominis	Prevotella_amnii	-0.1105	0.003	Negative
Lactobacillus_coleohominis	Sneathia_amnii	-0.1589	0.001	Negative
Lactobacillus_coleohominis	Lactobacillus_iners	0.285	0.001	Positive
Lactobacillus_coleohominis	BVAB1	0.1462	0.001	Positive
Lactobacillus_coleohominis	Rhodococcus	0.1022	0.001	Positive
Lactobacillus_coleohominis	Cutibacterium_acnes	0.2114	0.001	Positive
Lactobacillus_coleohominis	Ureaplasma_parvum	0.1353	0.001	Positive
Lactobacillus_coleohominis	Lactobacillus_crispatus	0.3718	0.001	Positive
Lactobacillus_coleohominis	Bifidobacterium_longum	0.1399	0.001	Positive
Lactobacillus_coleohominis	Lactobacillus_vaginalis	0.2647	0.001	Positive
Lactobacillus_johnsonii	Dietzia	0.2283	0.001	Positive
Lactobacillus_johnsonii	Porphyromonas_uenonis	-0.1091	0.023	Negative
Lactobacillus_johnsonii	Aerococcus_christensenii	-0.1983	0.001	Negative
Lactobacillus_johnsonii	Eggerthella_sinensis	-0.1357	0.004	Negative
Lactobacillus_johnsonii	Dialister	-0.1003	0.037	Negative
Lactobacillus_johnsonii	Prevotella_buccalis	-0.1319	0.006	Negative
Lactobacillus_johnsonii	Sneathia_amnii	-0.1005	0.033	Negative
Lactobacillus_johnsonii	Veillonella_montpellierensis	0.1518	0.001	Positive
Lactobacillus_johnsonii	Streptococcus_gallolyticus	0.1674	0.001	Positive
Lactobacillus_johnsonii	Rhodococcus	0.2314	0.001	Positive
Lactobacillus_johnsonii	Cutibacterium_acnes	0.1715	0.001	Positive
Ureaplasma_urealyticum	Porphyromonas_uenonis	-0.1376	0.004	Negative
Ureaplasma_urealyticum	Prevotella_colorans	-0.1296	0.004	Negative
Ureaplasma_urealyticum	Eggerthella_sinensis	-0.1355	0.002	Negative
Ureaplasma_urealyticum	Prevotella_disiens	-0.114	0.005	Negative
Ureaplasma_urealyticum	Dialister	-0.1166	0.01	Negative
Ureaplasma_urealyticum	Prevotella_timonensis	-0.1798	0.001	Negative
Ureaplasma_urealyticum	Prevotella_buccalis	-0.1489	0.001	Negative
Ureaplasma_urealyticum	Sneathia_amnii	-0.1233	0.007	Negative
Ureaplasma_urealyticum	Lactobacillus_iners	0.2167	0.001	Positive
Ureaplasma_urealyticum	Streptococcus_gallolyticus	0.1473	0.002	Positive
Ureaplasma_urealyticum	Cutibacterium_acnes	0.1203	0.002	Positive
Ureaplasma_urealyticum	Ureaplasma_parvum	0.2107	0.001	Positive
Ureaplasma_urealyticum	Lactobacillus_crispatus	0.1372	0.002	Positive
Ureaplasma_urealyticum	Lactobacillus_vaginalis	0.1116	0.011	Positive
Ureaplasma_urealyticum	Lactobacillus_coleohominis	0.1559	0.001	Positive
