# Supplementary material for: Population-level analyses identify host and environmental variables influencing the vaginal microbiome
Source: Signal Transduct Target Ther. 2025 Feb 19;10:64. doi: 10.1038/s41392-025-02152-8 (PMC11836416; doi:10.1038/s41392-025-02152-8)
Supplement: Supplementary file 11 — supplementary table 10 [file 41392_2025_2152_MOESM11_ESM.xlsx]

## Sheet: Table S10.
Table S10. Differential KEGG pathways of vaginal microbiome between women of different age groups (≤45 vs. ＞45) tested by R package 'Limma'
KO	logFC	AveExpr	t	P value	adjusted P value	group	description
ko00983	10.1644	2.62903	35.2165	1.40217e-249	2.0051e-247	UP	Drug metabolism - other enzymes
ko00410	7.244	1.93753	33.7345	1.07229e-230	7.66689e-229	UP	beta-Alanine metabolism
ko02040	5.15897	2.51669	31.3921	4.83438e-202	1.72829e-200	UP	Flagellar assembly
ko00531	4.22388	4.59457	20.5364	5.84027e-91	3.79617e-90	UP	Glycosaminoglycan degradation
ko00540	4.05118	5.84444	24.1226	2.12626e-123	2.53379e-122	UP	Lipopolysaccharide biosynthesis
ko01053	4.02308	2.80896	29.2582	2.78147e-177	7.955e-176	UP	Biosynthesis of siderophore group nonribosomal peptides
ko00633	3.90193	1.91683	32.3092	4.40823e-213	2.10126e-211	UP	Nitrotoluene degradation
ko02030	3.8395	5.22632	21.4382	1.07885e-98	9.07505e-98	UP	Bacterial chemotaxis
ko05120	3.79401	4.00079	25.4666	1.10324e-136	2.25377e-135	UP	Epithelial cell signaling in Helicobacter pylori infection
ko00380	3.68864	6.58105	11.0645	3.25585e-28	1.13558e-27	UP	Tryptophan metabolism
ko00643	3.67283	3.64692	13.4248	1.42806e-40	6.00624e-40	UP	Styrene degradation
ko00785	3.5577	7.04199	24.9652	1.1711e-131	2.09334e-130	UP	Lipoic acid metabolism
ko00312	3.37791	1.23065	26.1852	4.9613e-144	1.18244e-142	UP	beta-Lactam resistance
ko00472	3.32657	2.0839	21.7582	1.65601e-101	1.57873e-100	UP	D-Arginine and D-ornithine metabolism
ko00660	3.18199	7.99912	21.6939	6.13024e-101	5.4789e-100	UP	C5-Branched dibasic acid metabolism
ko00510	3.16697	2.50947	24.7546	1.42776e-129	2.26854e-128	UP	N-Glycan biosynthesis
ko04974	3.16281	2.63019	23.4752	3.25225e-117	3.57748e-116	UP	Protein digestion and absorption
ko04210	3.14159	1.95988	24.6666	1.05371e-128	1.36983e-127	UP	Apoptosis
ko01055	3.13783	9.12781	21.3808	3.41864e-98	2.71592e-97	UP	Biosynthesis of vancomycin group antibiotics
ko01051	3.06377	10.8113	20.8734	8.1326e-94	5.81481e-93	UP	Biosynthesis of ansamycins
ko05143	2.76263	3.02076	16.2369	3.4621e-58	1.65027e-57	UP	African trypanosomiasis
ko05111	2.67362	2.08791	10.8677	2.76026e-27	8.97085e-27	UP	Vibrio cholerae pathogenic cycle
ko00281	2.60272	5.15422	19.6755	7.52756e-84	4.68018e-83	UP	Geraniol degradation
ko00960	2.60148	1.56798	11.9194	1.97909e-32	7.8614e-32	UP	Tropane, piperidine and pyridine alkaloid biosynthesis
ko00930	2.4421	4.63415	20.8652	9.56823e-94	6.51551e-93	UP	Caprolactam degradation
ko00621	2.41483	1.99481	9.02765	2.2518e-19	6.57159e-19	UP	Dioxin degradation
ko00311	2.41153	2.17686	18.5757	3.68098e-75	2.10552e-74	UP	Penicillin and cephalosporin biosynthesis
ko00140	2.39552	2.26447	22.1542	4.87266e-105	4.97707e-104	UP	Steroid hormone biosynthesis
ko00623	2.36364	1.11663	11.6642	3.85788e-31	1.45178e-30	UP	Toluene degradation
ko05146	2.24681	1.0156	24.6795	7.86605e-129	1.12484e-127	UP	Amoebiasis
ko04910	1.74018	2.39028	10.2392	1.99521e-24	6.20251e-24	UP	Insulin signaling pathway
ko00364	1.72141	1.14216	15.278	7.82233e-52	3.60836e-51	UP	Fluorobenzoate degradation
ko03450	1.66493	1.82122	18.2891	5.70582e-73	3.1382e-72	UP	Non-homologous end-joining
ko00791	1.55183	1.44513	11.7793	1.0188e-31	3.93754e-31	UP	Atrazine degradation
ko00340	1.52077	9.82165	13.0827	1.2166e-38	4.97067e-38	UP	Histidine metabolism
ko00363	1.48459	3.63068	5.02998	5.0319e-07	8.17683e-07	UP	Bisphenol degradation
ko00460	1.45747	4.41994	4.15574	3.28235e-05	4.83893e-05	UP	Cyanoamino acid metabolism
ko00100	1.25698	1.80384	13.9901	7.30857e-44	3.26602e-43	UP	Steroid biosynthesis
ko03050	1.19901	1.14061	16.5873	1.34422e-60	6.62839e-60	UP	Proteasome
ko00450	1.16633	12.1147	4.39998	1.09922e-05	1.63739e-05	UP	Selenocompound metabolism
ko00906	1.06843	0.947078	17.0635	5.98844e-64	3.17166e-63	UP	Carotenoid biosynthesis
ko00310	0.882859	9.78936	4.67918	2.93641e-06	4.51512e-06	UP	Lysine degradation
ko00511	0.850943	11.0576	6.36812	2.03918e-10	3.83688e-10	UP	Other glycan degradation
ko00400	0.843829	11.7596	16.8227	3.03572e-62	1.55039e-61	UP	Phenylalanine, tyrosine and tryptophan biosynthesis
ko04621	0.842221	8.80093	6.77412	1.3572e-11	2.69556e-11	UP	NOD-like receptor signaling pathway
ko00860	0.840216	10.2867	18.9407	5.38227e-78	3.20694e-77	UP	Porphyrin and chlorophyll metabolism
ko00130	0.787609	10.2173	7.90444	3.12118e-15	7.69533e-15	UP	Ubiquinone and other terpenoid-quinone biosynthesis
ko00053	0.742659	10.9556	5.95826	2.67762e-09	4.84682e-09	UP	Ascorbate and aldarate metabolism
ko01057	0.654963	0.136919	21.0963	9.97907e-96	7.51056e-95	UP	Biosynthesis of type II polyketide products
ko00920	0.616197	11.5417	4.41289	1.03585e-05	1.55923e-05	UP	Sulfur metabolism
ko00780	0.592069	11.8106	5.52431	3.43103e-08	6.13297e-08	UP	Biotin metabolism
ko00830	0.544987	0.223102	8.15558	4.10894e-16	1.08811e-15	UP	Retinol metabolism
ko00622	0.543217	0.611199	3.62051	0.000296179	0.000399563	UP	Xylene degradation
ko00750	0.409445	12.8912	11.0037	6.32793e-28	2.15451e-27	UP	Vitamin B6 metabolism
ko05100	0.405659	0.137904	10.2831	1.27442e-24	4.04983e-24	UP	Bacterial invasion of epithelial cells
ko04146	0.320904	10.643	4.99965	5.88815e-07	9.46074e-07	UP	Peroxisome
ko04141	0.312922	7.93672	2.87339	0.00407361	0.00534428	UP	Protein processing in endoplasmic reticulum
ko05110	0.295217	0.0865343	11.3153	2.02676e-29	7.24567e-29	UP	Vibrio cholerae infection
ko05142	0.270803	0.786247	2.73729	0.00621105	0.00804417	UP	Chagas disease (American trypanosomiasis)
ko00521	0.212159	13.6448	4.85692	1.21911e-06	1.91575e-06	UP	Streptomycin biosynthesis
ko00630	0.210784	11.7401	5.05333	4.45584e-07	7.32396e-07	UP	Glyoxylate and dicarboxylate metabolism
ko00260	0.197607	12.9625	4.14281	3.47261e-05	5.06717e-05	UP	Glycine, serine and threonine metabolism
ko00330	0.156932	12.1321	5.34002	9.5969e-08	1.65344e-07	UP	Arginine and proline metabolism
ko00760	-0.0895849	14.0581	-2.73554	0.00624408	0.00804417	DOWN	Nicotinate and nicotinamide metabolism
ko00190	-0.100849	12.5272	-3.08772	0.00202515	0.00268144	DOWN	Oxidative phosphorylation
ko03020	-0.116229	13.5242	-3.51136	0.000448732	0.000599707	DOWN	RNA polymerase
ko02020	-0.122978	11.7272	-3.77081	0.000164109	0.000225649	DOWN	Two-component system
ko00500	-0.126381	13.7706	-4.05365	5.09899e-05	7.21936e-05	DOWN	Starch and sucrose metabolism
ko00670	-0.134079	14.7745	-4.06208	4.91882e-05	7.03392e-05	DOWN	One carbon pool by folate
ko00730	-0.155225	14.6695	-4.82838	1.40678e-06	2.18663e-06	DOWN	Thiamine metabolism
ko00250	-0.156806	14.606	-4.95681	7.34054e-07	1.16633e-06	DOWN	Alanine, aspartate and glutamate metabolism
ko00908	-0.164296	13.6486	-5.09501	3.58175e-07	5.95569e-07	DOWN	Zeatin biosynthesis
ko03018	-0.170947	13.4044	-5.37251	8.02403e-08	1.39931e-07	DOWN	RNA degradation
ko00680	-0.172644	12.7638	-5.41804	6.23377e-08	1.10053e-07	DOWN	Methane metabolism
ko04626	-0.182702	11.474	-5.17638	2.32767e-07	3.96258e-07	DOWN	Plant-pathogen interaction
ko03060	-0.208026	14.8933	-6.33398	2.54268e-10	4.66158e-10	DOWN	Protein export
ko00550	-0.209636	15.2452	-6.46573	1.07846e-10	2.05626e-10	DOWN	Peptidoglycan biosynthesis
ko00230	-0.21751	14.2348	-6.64858	3.19068e-11	6.16577e-11	DOWN	Purine metabolism
ko00300	-0.221658	14.4922	-5.1291	2.99233e-07	5.03416e-07	DOWN	Lysine biosynthesis
ko00471	-0.228215	15.6261	-6.90797	5.36524e-12	1.0806e-11	DOWN	D-Glutamine and D-glutamate metabolism
ko03420	-0.228356	14.1431	-6.93788	4.35034e-12	8.88713e-12	DOWN	Nucleotide excision repair
ko00970	-0.231079	15.2687	-6.9789	3.25835e-12	6.75281e-12	DOWN	Aminoacyl-tRNA biosynthesis
ko03440	-0.236369	15.036	-7.15732	9.09572e-13	1.91278e-12	DOWN	Homologous recombination
ko00030	-0.238962	15.0345	-7.19877	6.73295e-13	1.43703e-12	DOWN	Pentose phosphate pathway
ko03010	-0.239261	15.2097	-7.23391	5.2106e-13	1.12896e-12	DOWN	Ribosome
ko00480	-0.242121	13.3695	-7.25197	4.56541e-13	1.00439e-12	DOWN	Glutathione metabolism
ko04112	-0.247701	14.9356	-7.47236	8.87103e-14	2.04606e-13	DOWN	Cell cycle - Caulobacter
ko00900	-0.247791	14.7827	-7.46677	9.253e-14	2.10028e-13	DOWN	Terpenoid backbone biosynthesis
ko03030	-0.2546	14.8308	-7.63273	2.61517e-14	6.13065e-14	DOWN	DNA replication
ko00240	-0.258744	14.6935	-7.72863	1.24509e-14	2.96747e-14	DOWN	Pyrimidine metabolism
ko00520	-0.263409	14.4684	-7.87004	4.10133e-15	9.94051e-15	DOWN	Amino sugar and nucleotide sugar metabolism
ko03430	-0.271682	15.2167	-8.11185	5.87425e-16	1.52731e-15	DOWN	Mismatch repair
ko00010	-0.272132	14.6288	-8.08108	7.54574e-16	1.92686e-15	DOWN	Glycolysis / Gluconeogenesis
ko00620	-0.272485	14.2583	-6.33899	2.46178e-10	4.57188e-10	DOWN	Pyruvate metabolism
ko03410	-0.276422	14.226	-8.1954	2.96273e-16	7.99377e-16	DOWN	Base excision repair
ko00061	-0.284079	14.2881	-3.73623	0.000188342	0.000256504	DOWN	Fatty acid biosynthesis
ko04122	-0.300378	14.1113	-8.43571	3.98608e-17	1.09617e-16	DOWN	Sulfur relay system
ko00564	-0.303335	13.5884	-8.73446	3.04891e-18	8.71988e-18	DOWN	Glycerophospholipid metabolism
ko00051	-0.310273	14.4325	-6.76757	1.41961e-11	2.78087e-11	DOWN	Fructose and mannose metabolism
ko00362	-0.322232	12.1165	-7.34313	2.33155e-13	5.20956e-13	DOWN	Benzoate degradation
ko00561	-0.333131	13.0005	-8.59801	9.96893e-18	2.79521e-17	DOWN	Glycerolipid metabolism
ko00473	-0.338783	15.5725	-9.62658	8.51866e-22	2.53785e-21	DOWN	D-Alanine metabolism
ko00072	-0.362565	14.4005	-3.98851	6.71917e-05	9.42001e-05	DOWN	Synthesis and degradation of ketone bodies
ko02060	-0.368377	14.3706	-8.06037	8.92639e-16	2.23943e-15	DOWN	Phosphotransferase system (PTS)
ko00052	-0.387775	14.4496	-10.149	4.97753e-24	1.51444e-23	DOWN	Galactose metabolism
ko00120	-0.484188	10.5555	-3.95406	7.76217e-05	0.000107766	DOWN	Primary bile acid biosynthesis
ko00121	-0.504544	13.7126	-4.08707	4.41926e-05	6.38338e-05	DOWN	Secondary bile acid biosynthesis
ko03013	-0.581764	10.3822	-11.4981	2.57941e-30	9.45784e-30	DOWN	RNA transport
ko00361	-0.581857	10.0922	-4.42996	9.57369e-06	1.45642e-05	DOWN	Chlorocyclohexane and chlorobenzene degradation
ko00627	-0.614316	11.8118	-10.8882	2.21311e-27	7.35989e-27	DOWN	Aminobenzoate degradation
ko05150	-0.902803	12.0797	-13.44	1.16955e-40	5.06805e-40	DOWN	Staphylococcus aureus infection
