# Supplementary material for: Population-level analyses identify host and environmental variables influencing the vaginal microbiome
Source: Signal Transduct Target Ther. 2025 Feb 19;10:64. doi: 10.1038/s41392-025-02152-8 (PMC11836416; doi:10.1038/s41392-025-02152-8)
Supplement: Supplementary file 12 — supplementary table 11 [file 41392_2025_2152_MOESM12_ESM.xlsx]

## Sheet: age_host_bac
Table S11. Mediation linkages between age, host variables,and vaginal microbiota inferred by mediation analyses.
Factor	Species	ACME.Estimate	ACME.95%.CI.Lower	ACME.95%.CI.Upper	ACME.p-value	ACME.FDR	ADE.Estimate	ADE.95%.CI.Lower	ADE.95%.CI.Upper	ADE.p-value	ADE.FDR	Total.Effect.Estimate	Total.Effect.95%.CI.Lower	Total.Effect.95%.CI.Upper	Total.Effect.p-value	Total.Effect.FDR	Prop.Mediated.Estimate	Prop.Mediated.95%.CI.Lower	Prop.Mediated.95%.CI.Upper	Prop.Mediated.p-value	Prop.Mediated.FDR	rho
FSH	Peptoniphilus_indolicus	5.04071e-06	-2.26693e-07	1.39656e-05	0.11	0.455882	8.01918e-06	-4.34359e-07	1.84658e-05	0.08	0.114815	1.30599e-05	3.63385e-06	2.45449e-05	0.002	0.00374396	0.385969	-0.0365666	1.29683	0.112	0.598621	0.1
AMH	Peptoniphilus_indolicus	-6.8072e-07	-2.08505e-06	-1.21164e-10	0.1	0.435393	3.2114e-06	1.55673e-06	5.19561e-06	0	0	2.53068e-06	9.71149e-07	4.17973e-06	0	0	-0.268987	-1.89749	-0.0306214	0.1	0.565693	0.1
BMI	Peptoniphilus_indolicus	3.27342e-08	-4.68153e-08	1.31877e-07	0.452	0.766558	5.05247e-06	3.27743e-06	6.9228e-06	0	0	5.0852e-06	3.33638e-06	6.96676e-06	0	0	0.00643714	-0.00775479	0.0309814	0.452	0.909173	0
Basal LH	Peptoniphilus_indolicus	8.6019e-09	-9.74119e-08	1.31741e-07	0.956	0.991423	-4.37888e-08	-7.82687e-07	1.03566e-06	0.894	0.915258	-3.51869e-08	-7.68917e-07	9.52922e-07	0.894	0.912846	-0.244463	0.0417026	206.693	0.81	0.994567	0
T	Peptoniphilus_indolicus	-2.31848e-07	-7.87882e-07	1.01007e-07	0.27	0.636925	2.52051e-06	1.11493e-06	3.98153e-06	0	0	2.28866e-06	8.63344e-07	3.76889e-06	0	0	-0.101303	-0.721766	0.024125	0.27	0.827444	0
Parity	Peptoniphilus_indolicus	-2.61456e-08	-5.43365e-07	4.99226e-07	0.916	0.986557	4.98545e-06	3.2252e-06	7.12649e-06	0	0	4.95931e-06	3.23361e-06	7.00288e-06	0	0	-0.00527204	-0.114078	0.106933	0.916	0.994567	0
Exercise freq	Peptoniphilus_indolicus	1.48384e-07	-5.71842e-07	7.76262e-07	0.646	0.874913	8.26736e-06	5.52233e-06	1.18481e-05	0	0	8.41575e-06	5.66237e-06	1.19243e-05	0	0	0.0176317	-0.0680111	0.0862062	0.646	0.971373	0
Sexual freq	Peptoniphilus_indolicus	3.84751e-07	8.59842e-08	7.55643e-07	0.012	0.132857	5.5978e-06	3.53803e-06	7.88528e-06	0	0	5.98255e-06	3.84314e-06	8.36551e-06	0	0	0.0643122	0.013723	0.124895	0.012	0.175472	0
Douching freq	Peptoniphilus_indolicus	-2.58183e-08	-1.56896e-07	3.95487e-08	0.644	0.874081	5.76434e-06	3.54531e-06	8.33438e-06	0	0	5.73852e-06	3.48e-06	8.28638e-06	0	0	-0.00449913	-0.0337002	0.0064427	0.644	0.971373	0
FSH	Dietzia	0.000490512	6.48691e-05	0.00145944	0	0	0.00024365	-8.36181e-05	0.000737546	0.18	0.23406	0.000734163	0.00011131	0.00181843	0.004	0.00722611	0.668125	0.316417	1.48749	0.004	0.0775	0.1
E2	Dietzia	5.88572e-05	7.38408e-06	0.000171152	0.04	0.27193	0.000434752	0.000136212	0.000939614	0	0	0.000493609	0.000143629	0.00109279	0	0	0.119238	-0.00274634	0.188644	0.04	0.336957	0
AMH	Dietzia	-1.56789e-05	-3.54507e-05	-4.60889e-06	0	0	0.000131164	2.31281e-05	0.000313059	0.006	0.0111779	0.000115485	9.43973e-06	0.000288837	0.03	0.0455882	-0.135765	-5.2445	-0.0845664	0.03	0.290625	0
BMI	Dietzia	2.37613e-06	-9.15106e-07	7.4422e-06	0.298	0.650563	0.000164056	5.43306e-05	0.000345061	0	0	0.000166432	5.77097e-05	0.000350365	0	0	0.0142769	-0.00544178	0.0841204	0.298	0.836331	0
Hgb	Dietzia	-1.07085e-07	-3.10011e-06	3.84682e-06	0.932	0.988098	2.87666e-05	2.5567e-06	4.92471e-05	0.026	0.0418919	2.86595e-05	1.75596e-06	4.91893e-05	0.038	0.0568533	-0.00373644	0.0832011	136.885	0.95	0.994567	0
Basal LH	Dietzia	-9.26944e-07	-3.46308e-06	1.75292e-06	0.482	0.788025	-8.85174e-06	-3.49353e-05	1.1096e-05	0.472	0.537151	-9.77869e-06	-3.69028e-05	9.7994e-06	0.414	0.479596	0.0947923	0.183476	250.498	0.648	0.971373	0
T	Dietzia	-6.43573e-06	-1.52493e-05	-3.89829e-07	0.044	0.288983	1.04223e-05	-7.70877e-06	2.57089e-05	0.246	0.308495	3.98658e-06	-2.13114e-05	1.95182e-05	0.712	0.760055	-1.61435	4.71843	8154.66	0.752	0.994567	0
Basal E2	Dietzia	-2.7428e-07	-1.21766e-06	1.65134e-07	0.298	0.650563	-9.48922e-06	-4.18871e-05	8.86958e-06	0.45	0.516667	-9.7635e-06	-4.17787e-05	8.36011e-06	0.43	0.494436	0.0280924	-0.0151906	5.6519	0.672	0.977425	0
Parity	Dietzia	-1.18378e-05	-3.72847e-05	6.6439e-06	0.286	0.636925	0.000171469	4.92739e-05	0.00038695	0.004	0.00765432	0.000159631	5.14998e-05	0.000354295	0.002	0.00374396	-0.074157	-0.186117	0.150209	0.284	0.827444	0
Exercise freq	Dietzia	-1.69407e-05	-6.49961e-05	1.1342e-05	0.444	0.763024	0.000304033	9.30502e-05	0.000646199	0	0	0.000287092	9.17788e-05	0.000580902	0	0	-0.0590078	-0.132694	0.0815679	0.444	0.905526	0
Sexual freq	Dietzia	2.38813e-05	7.77057e-06	5.05589e-05	0	0	0.000183806	5.58959e-05	0.000397943	0	0	0.000207687	6.60138e-05	0.000445416	0	0	0.114987	0.0547224	0.252577	0	0	0.1
Douching freq	Dietzia	-8.43293e-08	-1.96667e-06	1.2892e-06	0.96	0.991423	0.000199943	6.77563e-05	0.000410169	0	0	0.000199859	6.71644e-05	0.000410513	0	0	-0.000421944	-0.0256704	0.00467196	0.96	0.994567	0
FSH	Peptoniphilus	1.105e-06	-4.50401e-06	8.27094e-06	0.652	0.877257	2.19848e-05	7.7321e-06	4.32434e-05	0.002	0.00402597	2.30898e-05	8.92394e-06	4.63991e-05	0	0	0.0478567	-0.260591	0.395756	0.652	0.975483	0
AMH	Peptoniphilus	-4.3583e-07	-1.02991e-06	-4.56137e-08	0.046	0.295238	4.53259e-06	1.85248e-06	7.72334e-06	0	0	4.09676e-06	1.5389e-06	7.22261e-06	0	0	-0.106384	-0.488096	-0.0274444	0.046	0.371354	0
BMI	Peptoniphilus	5.77004e-08	9.79472e-09	1.29e-07	0.026	0.219022	3.54191e-06	9.81547e-07	5.84919e-06	0.014	0.0238462	3.59961e-06	1.04439e-06	5.90097e-06	0.014	0.0228421	0.0160296	0.00433157	0.179911	0.04	0.336957	0
Basal LH	Peptoniphilus	4.8651e-08	4.14164e-09	1.24072e-07	0.058	0.325725	4.76322e-07	-3.93405e-07	1.67931e-06	0.392	0.460303	5.24973e-07	-3.37786e-07	1.79349e-06	0.354	0.41758	0.0926733	-22.0415	0.0890243	0.38	0.866176	0
T	Peptoniphilus	-2.26973e-07	-6.22405e-07	3.67092e-08	0.146	0.514318	2.79043e-06	-3.04281e-09	5.4762e-06	0.046	0.0696289	2.56346e-06	-4.22872e-07	5.27478e-06	0.072	0.102762	-0.0885417	-3.87596	0.0165925	0.218	0.767955	0
Parity	Peptoniphilus	5.69449e-07	-3.51862e-07	2.11812e-06	0.352	0.688889	2.90696e-06	-9.74826e-07	5.59452e-06	0.098	0.138091	3.4764e-06	8.64333e-07	5.64064e-06	0.006	0.010426	0.163804	-0.00446271	7.34681	0.358	0.842492	0
Exercise freq	Peptoniphilus	3.68304e-07	-1.292e-07	7.92318e-07	0.11	0.455882	6.33576e-06	4.15294e-06	9.22633e-06	0	0	6.70407e-06	4.3893e-06	9.7527e-06	0	0	0.0549375	-0.0245566	0.111143	0.11	0.596154	0
Sexual freq	Peptoniphilus	6.08835e-07	2.60299e-07	1.16047e-06	0	0	3.46336e-06	-6.71978e-08	5.95041e-06	0.042	0.0645833	4.07219e-06	7.63468e-07	6.62902e-06	0.018	0.0283537	0.14951	0.0713587	2.01367	0.018	0.228689	0
Douching freq	Peptoniphilus	-9.79372e-08	-4.81466e-07	2.29069e-08	0.438	0.759396	4.02495e-06	1.02296e-06	6.48228e-06	0.008	0.014554	3.92701e-06	6.38745e-07	6.3619e-06	0.01	0.0165598	-0.0249394	-3.02849	-0.00104355	0.448	0.908901	0
FSH	Porphyromonas_uenonis	5.14848e-05	-0.000165679	0.000290747	0.686	0.894925	0.000281661	-5.59082e-05	0.000704932	0.138	0.187632	0.000333146	0.00010289	0.000627474	0	0	0.154541	-0.454943	2.25107	0.686	0.981478	0
E2	Porphyromonas_uenonis	1.85674e-05	-2.18093e-05	7.68179e-05	0.436	0.759396	0.000304012	0.000102769	0.000621982	0	0	0.00032258	0.00011953	0.000652339	0	0	0.0575592	-0.0941527	0.336199	0.436	0.905526	0
AMH	Porphyromonas_uenonis	5.60248e-07	-1.01728e-05	9.82328e-06	0.848	0.956957	2.87126e-05	-1.43685e-05	8.00145e-05	0.2	0.256623	2.92728e-05	-7.66356e-06	7.40449e-05	0.144	0.189474	0.0191388	-0.136677	22.4614	0.924	0.994567	0
BMI	Porphyromonas_uenonis	1.17972e-06	-3.17356e-07	3.0923e-06	0.138	0.504481	5.30938e-05	2.34265e-05	8.60593e-05	0	0	5.42735e-05	2.49612e-05	8.6791e-05	0	0	0.0217366	-0.000298395	0.123361	0.138	0.640419	0
Hgb	Porphyromonas_uenonis	1.51606e-06	-7.26184e-07	4.87255e-06	0.276	0.636925	7.21029e-05	2.23646e-05	0.000162828	0.002	0.00402597	7.36189e-05	2.52222e-05	0.000164973	0	0	0.0205933	-0.000962189	0.303637	0.276	0.827444	0
Basal LH	Porphyromonas_uenonis	1.07503e-06	-1.43499e-06	3.80384e-06	0.358	0.691895	-1.05376e-05	-4.01142e-05	1.09842e-05	0.408	0.474063	-9.4626e-06	-3.70602e-05	1.07016e-05	0.426	0.491295	-0.113609	-12.3205	0.00225979	0.408	0.89322	0
T	Porphyromonas_uenonis	3.69421e-06	-1.85664e-06	1.12769e-05	0.274	0.636925	4.75974e-05	8.1275e-06	9.703e-05	0.022	0.0357442	5.12917e-05	1.14885e-05	9.86849e-05	0.014	0.0228421	0.0720236	-71.5754	0.0356749	0.284	0.827444	0
Basal E2	Porphyromonas_uenonis	1.24779e-06	1.1455e-07	3.65906e-06	0.044	0.288983	-1.06984e-05	-3.72232e-05	8.04623e-06	0.37	0.437786	-9.45057e-06	-3.57612e-05	8.90475e-06	0.444	0.508272	-0.132033	-0.335709	15.2899	0.452	0.909173	0
Parity	Porphyromonas_uenonis	3.61954e-06	-7.40225e-06	1.70349e-05	0.558	0.839458	4.68368e-05	1.5968e-05	8.06287e-05	0.002	0.00402597	5.04564e-05	2.01494e-05	8.17131e-05	0	0	0.071736	-0.182541	0.376317	0.558	0.954104	0
Exercise freq	Porphyromonas_uenonis	3.89253e-06	-6.14824e-06	1.42061e-05	0.438	0.759396	9.10037e-05	5.19736e-05	0.000145161	0	0	9.48962e-05	5.3759e-05	0.000151216	0	0	0.0410188	-0.106079	0.126857	0.438	0.905526	0
Sexual freq	Porphyromonas_uenonis	9.6234e-07	-2.50176e-06	4.87121e-06	0.62	0.859269	6.74866e-05	3.75999e-05	0.000109716	0	0	6.84489e-05	3.81857e-05	0.000114719	0	0	0.0140592	-0.051545	0.059031	0.62	0.967972	0
Douching freq	Porphyromonas_uenonis	1.85797e-07	-1.50843e-06	1.30346e-06	0.734	0.916023	6.61257e-05	3.51396e-05	0.000104751	0	0	6.63115e-05	3.6401e-05	0.000105691	0	0	0.00280188	-0.0179712	0.0311717	0.734	0.994567	0
FSH	Prevotella_colorans	5.10737e-05	-1.9198e-05	0.000197315	0.254	0.632958	-6.12287e-05	-0.000281246	7.01443e-05	0.468	0.534168	-1.0155e-05	-0.000179043	9.69839e-05	0.944	0.948898	-5.02941	-8.08523	23.9696	0.922	0.994567	0
E2	Prevotella_colorans	4.25516e-05	9.21567e-06	9.10204e-05	0.018	0.178846	3.13231e-05	-0.000115498	0.000152578	0.672	0.717355	7.38747e-05	-6.03131e-05	0.000203815	0.3	0.361586	0.575997	5.09037	4295.29	0.318	0.842492	0.1
AMH	Prevotella_colorans	9.34469e-07	-2.71261e-06	4.30482e-06	0.62	0.859269	1.79159e-05	2.8608e-06	3.91882e-05	0.022	0.0357442	1.88503e-05	5.30812e-06	3.71367e-05	0.004	0.00722611	0.0495731	-0.0580265	1.40823	0.624	0.969138	0
BMI	Prevotella_colorans	2.94945e-07	-1.45496e-06	2.15887e-06	0.778	0.934806	7.75705e-05	4.56709e-05	0.000115608	0	0	7.78654e-05	4.67743e-05	0.000115935	0	0	0.00378788	-0.0139283	0.0403185	0.778	0.994567	0
Hgb	Prevotella_colorans	1.3486e-06	-9.0859e-07	5.13185e-06	0.398	0.7277	7.55068e-05	4.63219e-05	0.000110976	0	0	7.68554e-05	4.6563e-05	0.000112923	0	0	0.0175472	-0.0145786	0.0570578	0.398	0.885714	0
Basal LH	Prevotella_colorans	1.49067e-07	-9.91656e-07	1.36216e-06	0.752	0.925079	8.97738e-06	-5.09603e-06	2.77693e-05	0.256	0.319485	9.12645e-06	-4.4515e-06	2.72427e-05	0.244	0.304509	0.0163335	0.0422487	96.3202	0.864	0.994567	0
T	Prevotella_colorans	2.65599e-06	-9.08564e-07	7.05648e-06	0.178	0.551383	3.62122e-05	1.76729e-05	5.5887e-05	0	0	3.88682e-05	2.04916e-05	5.9287e-05	0	0	0.0683331	-0.0199556	0.283088	0.178	0.71849	0
Basal E2	Prevotella_colorans	-9.37054e-08	-6.17415e-07	1.88581e-07	0.598	0.854197	9.23104e-06	-4.27524e-06	2.67753e-05	0.274	0.340851	9.13733e-06	-4.37492e-06	2.63806e-05	0.28	0.339593	-0.0102552	-0.0977355	0.224979	0.654	0.976471	0
Parity	Prevotella_colorans	1.29327e-05	1.83672e-06	2.76071e-05	0.036	0.253636	6.3364e-05	3.50501e-05	0.000108538	0	0	7.62967e-05	5.00414e-05	0.000121009	0	0	0.169506	0.0287381	0.396647	0.036	0.313483	0
Exercise freq	Prevotella_colorans	-2.68883e-06	-1.48282e-05	6.75696e-06	0.596	0.854197	0.00011168	6.78534e-05	0.000182648	0	0	0.000108991	6.5356e-05	0.000177522	0	0	-0.0246701	-0.160724	0.0543132	0.596	0.967972	0
Sexual freq	Prevotella_colorans	4.02198e-06	-1.52148e-06	1.06796e-05	0.198	0.566236	8.65608e-05	5.62406e-05	0.000129515	0	0	9.05828e-05	5.67046e-05	0.000136017	0	0	0.0444011	-0.0331139	0.0944894	0.198	0.744903	0
Douching freq	Prevotella_colorans	-1.45796e-06	-7.26579e-06	9.82965e-07	0.69	0.894925	9.04101e-05	5.53232e-05	0.000142258	0	0	8.89521e-05	5.44033e-05	0.000135501	0	0	-0.0163904	-0.0756424	0.0125967	0.69	0.981478	0
FSH	Finegoldia_magna	1.38523e-05	-5.39969e-06	4.93047e-05	0.344	0.682785	1.71139e-05	-1.65342e-05	4.4712e-05	0.296	0.364706	3.09662e-05	1.27926e-05	5.57206e-05	0	0	0.447337	-0.160482	2.20748	0.344	0.842492	0.1
AMH	Finegoldia_magna	-1.23011e-06	-2.12562e-06	-5.47213e-07	0	0	8.04603e-06	4.61261e-06	1.27242e-05	0	0	6.81592e-06	3.59905e-06	1.13199e-05	0	0	-0.180476	-0.471416	-0.0898026	0	0	0.1
BMI	Finegoldia_magna	1.20802e-07	-2.96378e-08	2.80228e-07	0.126	0.481034	8.79935e-06	5.47782e-06	1.24003e-05	0	0	8.92015e-06	5.61352e-06	1.24861e-05	0	0	0.0135426	-0.00273299	0.0388774	0.126	0.623899	0
Hgb	Finegoldia_magna	2.30225e-07	-5.75689e-08	8.2686e-07	0.276	0.636925	5.13415e-06	2.60959e-06	8.1639e-06	0	0	5.36438e-06	2.93506e-06	8.38011e-06	0	0	0.0429174	-0.00673288	0.225676	0.276	0.827444	0
Basal LH	Finegoldia_magna	-6.66579e-08	-3.65377e-07	2.16885e-07	0.636	0.869312	1.55243e-06	-7.14373e-08	3.34874e-06	0.06	0.0887405	1.48577e-06	-4.65875e-08	3.29629e-06	0.058	0.0838619	-0.0448641	-1.23611	0.123624	0.642	0.971373	0
T	Finegoldia_magna	-2.08632e-07	-9.22479e-07	3.32745e-07	0.478	0.786518	8.32642e-06	4.74616e-06	1.19848e-05	0	0	8.11779e-06	4.66887e-06	1.16995e-05	0	0	-0.0257006	-0.121286	0.0438311	0.478	0.923077	0
Parity	Finegoldia_magna	7.31892e-07	-2.45872e-07	1.87056e-06	0.162	0.531992	7.97066e-06	5.29739e-06	1.13339e-05	0	0	8.70255e-06	5.79577e-06	1.19245e-05	0	0	0.0841009	-0.0296802	0.220729	0.162	0.689835	0
Exercise freq	Finegoldia_magna	-5.55949e-07	-1.87893e-06	3.69917e-07	0.3	0.651261	1.40771e-05	9.06e-06	2.03157e-05	0	0	1.35212e-05	8.88289e-06	1.93247e-05	0	0	-0.0411169	-0.140956	0.0310605	0.3	0.836331	0
Sexual freq	Finegoldia_magna	3.89564e-07	-1.27908e-07	1.06026e-06	0.178	0.551383	9.72667e-06	6.58101e-06	1.36496e-05	0	0	1.01162e-05	6.86237e-06	1.40543e-05	0	0	0.0385088	-0.0128203	0.0988598	0.178	0.71849	0
Douching freq	Finegoldia_magna	-1.30695e-07	-4.28944e-07	2.89704e-08	0.198	0.566236	9.8886e-06	6.45193e-06	1.37257e-05	0	0	9.75791e-06	6.33015e-06	1.35946e-05	0	0	-0.0133938	-0.0585067	0.00251844	0.198	0.744903	0
AMH	Acinetobacter	-6.63642e-08	-2.07569e-07	5.0192e-08	0.3	0.651261	9.95487e-07	5.99664e-07	1.5957e-06	0	0	9.29123e-07	5.47938e-07	1.49752e-06	0	0	-0.0714267	-0.292779	0.0560145	0.3	0.836331	0
BMI	Acinetobacter	1.44684e-08	-2.41175e-08	4.9183e-08	0.436	0.759396	5.65234e-07	2.6836e-07	9.39422e-07	0	0	5.79702e-07	2.87677e-07	9.20651e-07	0	0	0.0249584	-0.0313272	0.141993	0.436	0.905526	0
Basal LH	Acinetobacter	4.68537e-08	-7.27765e-09	1.27629e-07	0.126	0.481034	9.85376e-07	4.71166e-07	1.52858e-06	0	0	1.03223e-06	5.09983e-07	1.58321e-06	0	0	0.0453907	-0.00232407	0.163859	0.126	0.623899	0
Parity	Acinetobacter	3.25832e-07	4.81193e-08	5.9534e-07	0.018	0.178846	2.91086e-07	-1.4106e-07	6.68592e-07	0.162	0.213158	6.16918e-07	2.8487e-07	9.25135e-07	0	0	0.528161	0.240479	1.76353	0.018	0.228689	0
Exercise freq	Acinetobacter	-9.46731e-09	-1.62516e-07	1.47179e-07	0.856	0.957287	3.33356e-07	-6.05405e-08	7.20187e-07	0.084	0.120111	3.23889e-07	-5.20623e-08	6.50566e-07	0.072	0.102762	-0.0292301	-1.99389	0.738121	0.856	0.994567	0
Sexual freq	Acinetobacter	4.98082e-08	-4.20825e-08	1.50637e-07	0.34	0.677378	4.01491e-07	9.51433e-08	7.08459e-07	0.014	0.0238462	4.51299e-07	1.52896e-07	7.31463e-07	0	0	0.110366	-0.0689615	0.605498	0.34	0.842492	0
Douching freq	Acinetobacter	-3.3118e-08	-1.01272e-07	5.05997e-09	0.154	0.518884	5.47867e-07	2.80053e-07	8.4096e-07	0	0	5.14749e-07	2.45664e-07	8.07474e-07	0.002	0.00374396	-0.0643383	-0.431563	-0.00169835	0.156	0.667956	0
FSH	Aerococcus_christensenii	-1.7569e-05	-0.000205919	0.000215032	0.848	0.956957	0.000242008	-0.000151231	0.000611461	0.186	0.241054	0.000224439	-3.82992e-05	0.000512865	0.096	0.13262	-0.0782796	-1.41684	4.184	0.832	0.994567	0
E2	Aerococcus_christensenii	-1.28889e-05	-0.000160148	6.42699e-05	0.826	0.956957	0.000547439	0.000241291	0.000892887	0	0	0.00053455	0.000234588	0.000860576	0	0	-0.0241116	-0.424449	0.13536	0.826	0.994567	0
AMH	Aerococcus_christensenii	1.19705e-05	-7.12034e-06	3.35371e-05	0.24	0.615894	8.84904e-05	8.41012e-06	0.000186993	0.038	0.059375	0.000100461	2.27366e-05	0.00019386	0.01	0.0165598	0.119156	-0.00605243	2.57114	0.246	0.80443	0
BMI	Aerococcus_christensenii	2.36668e-06	-4.14933e-06	7.5385e-06	0.454	0.766558	0.000222134	0.000141042	0.000326621	0	0	0.000224501	0.000143542	0.000325458	0	0	0.010542	-0.0157701	0.0428605	0.454	0.909173	0
Hgb	Aerococcus_christensenii	4.46305e-06	-3.67346e-06	1.40109e-05	0.33	0.67356	0.000200567	0.00010717	0.000291781	0	0	0.00020503	0.000112525	0.000293214	0	0	0.0217678	-0.0154035	0.1062	0.33	0.842492	0
Basal LH	Aerococcus_christensenii	3.23756e-06	-3.24297e-06	1.01929e-05	0.36	0.692308	6.04018e-05	-2.43251e-05	0.000166072	0.202	0.25876	6.36393e-05	-2.08721e-05	0.000166801	0.184	0.236877	0.0508736	-4.25347	0.275558	0.524	0.948832	0
T	Aerococcus_christensenii	8.54665e-06	-1.26917e-05	2.53962e-05	0.348	0.682785	0.00014788	6.73864e-05	0.000239588	0	0	0.000156426	8.33222e-05	0.000242949	0	0	0.054637	-0.0550861	0.229331	0.348	0.842492	0
Basal E2	Aerococcus_christensenii	2.05442e-06	-5.28489e-07	8.28701e-06	0.252	0.632958	6.16803e-05	-1.42419e-05	0.000170098	0.148	0.197418	6.37348e-05	-1.34174e-05	0.000170012	0.136	0.180479	0.0322339	-0.0153978	1.23537	0.372	0.85549	0
Parity	Aerococcus_christensenii	1.03257e-05	-3.54293e-05	5.85903e-05	0.674	0.88835	0.000191411	9.09011e-05	0.000314457	0	0	0.000201736	0.000115439	0.000293971	0	0	0.0511842	-0.151289	0.404534	0.674	0.977425	0
Exercise freq	Aerococcus_christensenii	-1.68984e-06	-6.23158e-05	4.91571e-05	0.962	0.991423	0.000304912	0.000181154	0.000478173	0	0	0.000303222	0.00018751	0.000450343	0	0	-0.00557293	-0.219713	0.179776	0.962	0.994567	0
Sexual freq	Aerococcus_christensenii	8.76293e-07	-1.86951e-05	2.0896e-05	0.906	0.984783	0.000240159	0.000139333	0.000352484	0	0	0.000241035	0.000142895	0.000346672	0	0	0.00363555	-0.071308	0.100954	0.906	0.994567	0
Douching freq	Aerococcus_christensenii	-7.23285e-06	-1.79345e-05	-6.37124e-07	0.048	0.295238	0.000237886	0.000142722	0.000338028	0	0	0.000230653	0.000137669	0.00033056	0	0	-0.0313581	-0.0919329	-0.00384346	0.048	0.372	0
FSH	Eggerthella_sinensis	-1.77538e-05	-6.48356e-05	3.1529e-05	0.462	0.771659	2.61845e-05	-5.34658e-05	0.000104886	0.52	0.58461	8.43072e-06	-5.22856e-05	7.46447e-05	0.832	0.860881	-2.10584	-0.999816	287.161	0.978	0.994567	0
E2	Eggerthella_sinensis	-1.08452e-07	-3.39376e-05	2.46642e-05	0.984	0.997585	4.4119e-05	-2.24174e-05	0.000112049	0.212	0.268903	4.40105e-05	-1.92641e-05	0.000106976	0.186	0.238659	-0.00246424	-20.5117	0.462027	0.99	0.994567	0
AMH	Eggerthella_sinensis	3.82174e-07	-2.11801e-06	2.4642e-06	0.746	0.922089	2.01199e-05	9.29165e-06	3.24695e-05	0	0	2.05021e-05	1.02018e-05	3.2354e-05	0	0	0.0186408	-0.0819708	0.180562	0.746	0.994567	0
BMI	Eggerthella_sinensis	3.77939e-07	-2.43096e-07	1.1853e-06	0.278	0.636925	5.53751e-05	4.36642e-05	6.99302e-05	0	0	5.5753e-05	4.37034e-05	7.05369e-05	0	0	0.0067788	-0.00498495	0.0200992	0.278	0.827444	0
Hgb	Eggerthella_sinensis	4.85141e-07	-5.91218e-07	1.83114e-06	0.366	0.698645	5.76756e-05	4.25359e-05	7.41935e-05	0	0	5.81607e-05	4.30263e-05	7.47875e-05	0	0	0.00834139	-0.00992714	0.0319281	0.366	0.849251	0
Basal LH	Eggerthella_sinensis	4.39317e-07	-7.58956e-08	1.11635e-06	0.14	0.507009	5.67886e-06	-1.75601e-06	1.41573e-05	0.178	0.232239	6.11817e-06	-9.85742e-07	1.47169e-05	0.138	0.182821	0.0718052	-0.830765	0.852983	0.278	0.827444	0
T	Eggerthella_sinensis	1.873e-06	-1.4128e-07	3.43736e-06	0.058	0.325725	3.85401e-05	2.66015e-05	5.103e-05	0	0	4.04131e-05	2.83085e-05	5.26319e-05	0	0	0.0463463	-0.00117709	0.0937486	0.058	0.416204	0
Basal E2	Eggerthella_sinensis	2.48808e-07	2.60717e-08	8.84008e-07	0.076	0.372785	5.87923e-06	-2.61594e-06	1.32647e-05	0.15	0.199742	6.12804e-06	-2.24262e-06	1.34878e-05	0.128	0.171034	0.0406015	-380.481	-0.464403	0.2	0.745192	0
Parity	Eggerthella_sinensis	6.8937e-06	1.4827e-06	1.25548e-05	0.012	0.132857	4.77774e-05	3.44996e-05	6.42078e-05	0	0	5.46711e-05	4.28594e-05	6.85363e-05	0	0	0.126094	0.0269396	0.249577	0.012	0.175472	0
Exercise freq	Eggerthella_sinensis	-2.50654e-07	-6.62187e-06	6.09358e-06	0.904	0.984783	8.15876e-05	6.09913e-05	0.00010403	0	0	8.13369e-05	6.13723e-05	0.000102624	0	0	-0.00308168	-0.0816337	0.0750246	0.904	0.994567	0
Sexual freq	Eggerthella_sinensis	1.22914e-06	-6.03819e-07	3.50309e-06	0.216	0.584602	6.34544e-05	5.09066e-05	8.09869e-05	0	0	6.46836e-05	5.14193e-05	8.30288e-05	0	0	0.0190024	-0.00953305	0.0513721	0.216	0.76789	0
Douching freq	Eggerthella_sinensis	-6.98511e-07	-1.75802e-06	-1.0086e-07	0.034	0.243981	6.2509e-05	4.89375e-05	7.94219e-05	0	0	6.18105e-05	4.83461e-05	7.88986e-05	0	0	-0.0113008	-0.0311639	-0.00174138	0.034	0.31	0
FSH	Prevotella_disiens	-1.5402e-05	-4.82932e-05	8.12676e-06	0.21	0.583333	2.08948e-05	-2.57918e-05	9.16928e-05	0.46	0.525811	5.49273e-06	-3.36347e-05	5.20008e-05	0.806	0.842982	-2.80408	-14.5754	7.11495	0.788	0.994567	0
E2	Prevotella_disiens	6.81682e-06	-4.76527e-06	1.79792e-05	0.224	0.592491	5.92736e-05	8.0931e-06	0.000137544	0.032	0.0506122	6.60904e-05	1.35599e-05	0.000145584	0.018	0.0283537	0.103144	-0.0420073	0.775489	0.23	0.781681	0
AMH	Prevotella_disiens	-1.70149e-06	-5.78642e-06	1.45056e-06	0.332	0.67356	6.75623e-06	-4.92293e-06	1.92634e-05	0.24	0.301948	5.05474e-06	-5.50911e-06	1.6307e-05	0.352	0.415854	-0.336614	-1.43914	15.359	0.492	0.927737	0
BMI	Prevotella_disiens	7.65566e-07	-1.39041e-07	2.05812e-06	0.126	0.481034	4.47654e-05	1.83382e-05	8.84503e-05	0	0	4.5531e-05	1.85123e-05	9.05743e-05	0	0	0.0168142	-0.00452815	0.0465325	0.126	0.623899	0
Hgb	Prevotella_disiens	5.29028e-07	-3.92133e-07	1.4983e-06	0.274	0.636925	2.28479e-05	7.82769e-06	4.1297e-05	0.004	0.00765432	2.33769e-05	8.51575e-06	4.17385e-05	0.002	0.00374396	0.0226304	-0.0237629	0.0507138	0.276	0.827444	0
Basal LH	Prevotella_disiens	1.78188e-07	-5.81955e-07	9.16502e-07	0.556	0.839458	-1.79762e-07	-9.95833e-06	1.19064e-05	0.892	0.914418	-1.57367e-09	-9.58306e-06	1.16791e-05	0.91	0.923102	-113.231	-9.2938	0.110643	0.858	0.994567	0
T	Prevotella_disiens	-4.32988e-07	-1.87629e-06	1.00654e-06	0.574	0.844118	1.02557e-05	-4.78632e-07	2.31158e-05	0.08	0.114815	9.82276e-06	-2.69759e-07	2.22075e-05	0.078	0.11031	-0.0440801	-0.109211	78.8431	0.588	0.967972	0
Basal E2	Prevotella_disiens	2.68919e-07	-2.31433e-07	8.62992e-07	0.62	0.859269	-2.63934e-07	-9.82316e-06	1.0965e-05	0.932	0.946658	4.98435e-09	-9.52169e-06	1.10145e-05	0.962	0.963243	53.9526	0.27007	397.435	0.846	0.994567	0
Parity	Prevotella_disiens	5.75672e-06	-3.20169e-06	2.65364e-05	0.556	0.839458	3.95396e-05	1.86309e-05	6.65272e-05	0	0	4.52963e-05	1.94612e-05	8.88459e-05	0	0	0.12709	-0.164959	0.284845	0.556	0.954104	0
Exercise freq	Prevotella_disiens	-1.47607e-05	-4.68314e-05	1.38746e-06	0.184	0.552299	8.23417e-05	2.90596e-05	0.000176809	0	0	6.7581e-05	2.88866e-05	0.000137737	0	0	-0.218415	-0.36289	0.0611245	0.184	0.727551	0
Sexual freq	Prevotella_disiens	2.2889e-06	1.05463e-07	5.08478e-06	0.048	0.295238	4.50013e-05	1.9358e-05	0.000100254	0	0	4.72902e-05	2.02326e-05	0.000104452	0	0	0.0484011	0.0107149	0.113831	0.048	0.372	0
Douching freq	Prevotella_disiens	1.68357e-07	-3.03424e-07	8.99037e-07	0.556	0.839458	4.53044e-05	1.94435e-05	0.000103265	0	0	4.54727e-05	1.95567e-05	0.000104295	0	0	0.00370238	-0.0160605	0.0111055	0.556	0.954104	0
FSH	Dialister_micraerophilus	-2.12635e-05	-7.87475e-05	5.05904e-05	0.508	0.81343	0.000145237	4.2699e-05	0.000279799	0.004	0.00765432	0.000123973	2.03896e-05	0.00026188	0.022	0.0344444	-0.171517	-3.41945	0.22281	0.526	0.950233	0
E2	Dialister_micraerophilus	1.84116e-05	3.56516e-07	3.92339e-05	0.056	0.319118	0.00011562	3.38998e-05	0.000212743	0.002	0.00402597	0.000134031	5.61319e-05	0.000233832	0	0	0.137368	0.0380009	0.511899	0.056	0.409434	0.1
AMH	Dialister_micraerophilus	-5.04935e-06	-1.12125e-05	6.1437e-07	0.084	0.392169	4.99962e-05	2.49543e-05	7.95749e-05	0	0	4.49469e-05	2.10628e-05	7.18844e-05	0	0	-0.11234	-0.39683	-0.00338001	0.084	0.508594	0
BMI	Dialister_micraerophilus	1.90243e-07	-1.37695e-06	2.26486e-06	0.892	0.980567	5.85281e-05	4.08896e-05	7.62064e-05	0	0	5.87183e-05	4.07453e-05	7.68929e-05	0	0	0.00323993	-0.0284627	0.0359156	0.892	0.994567	0
Hgb	Dialister_micraerophilus	-2.2992e-07	-1.68752e-06	8.29619e-07	0.728	0.9125	5.31726e-05	3.4674e-05	7.09854e-05	0	0	5.29427e-05	3.44877e-05	7.14743e-05	0	0	-0.0043428	-0.0327932	0.0169249	0.728	0.994567	0
Basal LH	Dialister_micraerophilus	-2.3791e-06	-6.97076e-06	4.46604e-07	0.156	0.518884	2.03439e-05	2.25962e-06	4.63854e-05	0.044	0.067126	1.79648e-05	1.30824e-06	4.11035e-05	0.05	0.0729755	-0.132431	-1.71305	0.0630205	0.182	0.727062	0
T	Dialister_micraerophilus	1.99862e-06	-3.09084e-06	8.23813e-06	0.508	0.81343	4.59676e-05	2.58045e-05	6.98841e-05	0	0	4.79662e-05	2.80946e-05	7.0765e-05	0	0	0.0416672	-0.0679528	0.196272	0.508	0.944125	0
Basal E2	Dialister_micraerophilus	4.63892e-07	-1.25121e-07	1.65329e-06	0.212	0.584602	1.75299e-05	-8.41447e-08	3.99611e-05	0.07	0.101974	1.79938e-05	2.22261e-07	4.06681e-05	0.056	0.0814259	0.0257807	0.0498831	42.7656	0.256	0.823237	0
Parity	Dialister_micraerophilus	2.00127e-06	-8.19058e-06	1.1622e-05	0.718	0.907317	5.46472e-05	3.75117e-05	7.14223e-05	0	0	5.66485e-05	3.91344e-05	7.30995e-05	0	0	0.0353279	-0.181197	0.18817	0.718	0.994567	0
Exercise freq	Dialister_micraerophilus	-6.73474e-07	-8.45928e-06	5.73057e-06	0.896	0.983569	8.66484e-05	6.19954e-05	0.000116167	0	0	8.5975e-05	6.3576e-05	0.000111782	0	0	-0.00783337	-0.0960025	0.0773126	0.896	0.994567	0
Sexual freq	Dialister_micraerophilus	2.68302e-06	-1.28263e-06	8.13551e-06	0.202	0.573443	6.38275e-05	4.53686e-05	8.7233e-05	0	0	6.65105e-05	4.68051e-05	8.99362e-05	0	0	0.0403399	-0.02496	0.11575	0.202	0.745476	0
Douching freq	Dialister_micraerophilus	4.98698e-07	-2.79926e-07	1.53577e-06	0.282	0.636925	6.3227e-05	4.38289e-05	8.29777e-05	0	0	6.37257e-05	4.47012e-05	8.36182e-05	0	0	0.00782569	-0.00408557	0.0273705	0.282	0.827444	0
FSH	Dialister	-1.84372e-05	-0.000110388	5.15982e-05	0.56	0.839458	0.000131719	2.49009e-05	0.000260482	0.024	0.0388309	0.000113282	3.49481e-05	0.000217055	0.006	0.010426	-0.162755	-1.25415	0.586562	0.562	0.954104	0
E2	Dialister	2.60051e-05	6.88106e-06	5.37297e-05	0.01	0.117424	9.56566e-05	2.44954e-05	0.000203082	0.004	0.00765432	0.000121662	5.25376e-05	0.000236988	0	0	0.213749	0.0904624	0.809364	0.01	0.158163	0.1
AMH	Dialister	5.14653e-08	-4.76743e-06	3.86443e-06	0.99	0.998	2.54147e-05	5.41613e-06	4.79761e-05	0.014	0.0238462	2.54662e-05	6.74825e-06	4.69408e-05	0.006	0.010426	0.00202093	-547.091	-2.52957	0.984	0.994567	0
BMI	Dialister	1.48686e-06	1.60821e-07	3.07507e-06	0.028	0.226042	6.32783e-05	4.32477e-05	8.49245e-05	0	0	6.47652e-05	4.47851e-05	8.60694e-05	0	0	0.0229577	0.00307588	0.0517771	0.028	0.285526	0
Hgb	Dialister	9.72442e-07	-5.46069e-07	3.38378e-06	0.284	0.636925	5.76465e-05	3.26505e-05	8.77773e-05	0	0	5.8619e-05	3.36933e-05	8.84579e-05	0	0	0.0165892	-0.00645744	0.0769603	0.284	0.827444	0
Basal LH	Dialister	1.00347e-06	-3.84007e-07	2.56271e-06	0.164	0.534034	1.94121e-06	-1.39221e-05	1.5787e-05	0.854	0.886011	2.94467e-06	-1.26921e-05	1.66098e-05	0.736	0.78137	0.340774	-8.23828	0.724614	0.8	0.994567	0
T	Dialister	1.03271e-06	-1.56473e-06	3.9243e-06	0.44	0.759465	3.78106e-05	2.06401e-05	5.67682e-05	0	0	3.88433e-05	2.19927e-05	5.85343e-05	0	0	0.0265864	-0.0484454	0.102921	0.44	0.905526	0
Basal E2	Dialister	2.45468e-07	-1.5071e-07	1.35008e-06	0.378	0.709639	2.71751e-06	-1.22081e-05	1.73494e-05	0.748	0.79194	2.96298e-06	-1.20048e-05	1.75251e-05	0.722	0.768613	0.082845	-0.877037	0.39521	0.868	0.994567	0
Parity	Dialister	5.33851e-06	-1.80618e-06	1.47176e-05	0.172	0.544082	5.73496e-05	3.62214e-05	8.02408e-05	0	0	6.26881e-05	4.20437e-05	8.40659e-05	0	0	0.0851599	-0.0269153	0.24802	0.172	0.712834	0
Exercise freq	Dialister	4.59448e-06	-2.83843e-06	1.30461e-05	0.246	0.623039	8.90432e-05	6.2699e-05	0.000123884	0	0	9.36377e-05	6.61506e-05	0.000129259	0	0	0.0490666	-0.0392226	0.131308	0.246	0.80443	0
Sexual freq	Dialister	7.28141e-07	-3.8842e-06	5.25661e-06	0.73	0.9125	7.56958e-05	5.34797e-05	0.000101597	0	0	7.64239e-05	5.53563e-05	0.000102888	0	0	0.00952767	-0.0538496	0.0648975	0.73	0.994567	0
Douching freq	Dialister	-1.32414e-07	-1.2507e-06	8.22991e-07	0.852	0.956957	7.22165e-05	5.1321e-05	9.65655e-05	0	0	7.2084e-05	5.12917e-05	9.59897e-05	0	0	-0.00183694	-0.0177109	0.0120197	0.852	0.994567	0
FSH	Prevotella_timonensis	0.000456874	-0.000228119	0.0014669	0.326	0.67356	0.000263488	-0.000862463	0.00128172	0.586	0.642362	0.000720361	6.96376e-06	0.00150144	0.044	0.0650763	0.634229	-87.9563	1.09358	0.362	0.842492	0.1
E2	Prevotella_timonensis	0.000135229	-3.5911e-05	0.000434886	0.168	0.5425	0.000422462	-0.000139438	0.000967908	0.114	0.158618	0.000557691	9.95647e-05	0.00113958	0.034	0.0510659	0.24248	-0.164979	1.89098	0.194	0.744903	0.1
AMH	Prevotella_timonensis	-9.66807e-06	-5.97621e-05	3.7446e-05	0.742	0.91861	0.000263209	8.90618e-05	0.000458764	0.002	0.00402597	0.000253541	8.46756e-05	0.000458006	0	0	-0.0381321	-0.343088	0.177506	0.742	0.994567	0
BMI	Prevotella_timonensis	2.04389e-05	7.42312e-06	3.73966e-05	0.008	0.0984127	0.000312851	0.000188184	0.00045885	0	0	0.00033329	0.000210572	0.000488707	0	0	0.0613248	0.0232065	0.122763	0.008	0.131915	0
Hgb	Prevotella_timonensis	8.54182e-06	-6.78594e-06	2.82958e-05	0.358	0.691895	0.000273462	0.000126831	0.000436114	0	0	0.000282004	0.000141454	0.000440356	0	0	0.0302897	-0.0186586	0.162417	0.358	0.842492	0
Basal LH	Prevotella_timonensis	-4.04403e-06	-2.77118e-05	1.49092e-05	0.69	0.894925	8.67817e-05	-7.28889e-05	0.000261617	0.302	0.370332	8.27377e-05	-7.53928e-05	0.000256328	0.33	0.391654	-0.0488777	-0.304096	13.0042	0.812	0.994567	0
T	Prevotella_timonensis	3.63153e-06	-3.02702e-05	3.58277e-05	0.78	0.935759	0.000245551	0.000101948	0.000402065	0.004	0.00765432	0.000249182	0.000109194	0.000402	0.002	0.00374396	0.0145738	-0.152874	0.176947	0.782	0.994567	0
Basal E2	Prevotella_timonensis	1.03402e-05	1.07697e-06	3.3366e-05	0.054	0.31	7.26108e-05	-7.51392e-05	0.000236338	0.408	0.474063	8.2951e-05	-6.45846e-05	0.000265561	0.324	0.385714	0.124654	-0.936196	1.79954	0.362	0.842492	0
Parity	Prevotella_timonensis	-1.81609e-05	-9.51527e-05	6.11951e-05	0.674	0.88835	0.000352935	0.000200919	0.000523499	0	0	0.000334774	0.000208406	0.00046822	0	0	-0.0542482	-0.293277	0.202898	0.674	0.977425	0
Exercise freq	Prevotella_timonensis	-8.59926e-06	-7.29716e-05	5.7143e-05	0.762	0.928538	0.000529857	0.000359941	0.000707333	0	0	0.000521258	0.000351268	0.000712765	0	0	-0.0164971	-0.182545	0.0992897	0.762	0.994567	0
Sexual freq	Prevotella_timonensis	1.71633e-05	-1.49457e-05	5.54868e-05	0.354	0.689322	0.00037186	0.000237772	0.000554639	0	0	0.000389024	0.000260192	0.000585344	0	0	0.0441189	-0.0450235	0.139319	0.354	0.842492	0
Douching freq	Prevotella_timonensis	-3.75246e-07	-7.8437e-06	6.93684e-06	0.936	0.990984	0.000363506	0.000228841	0.000513748	0	0	0.000363131	0.000232536	0.000514321	0	0	-0.00103337	-0.0186756	0.0243774	0.936	0.994567	0
FSH	Streptococcus	6.30405e-06	-2.9039e-05	4.0247e-05	0.7	0.899668	-6.22735e-09	-5.51311e-05	5.38132e-05	0.956	0.963459	6.29782e-06	-2.97587e-05	5.90543e-05	0.82	0.855101	1.00099	-22127.2	-111.77	0.892	0.994567	0
E2	Streptococcus	1.51339e-05	-6.38281e-07	3.43224e-05	0.076	0.372785	7.19788e-05	1.68353e-05	0.000187132	0.014	0.0238462	8.71128e-05	2.20231e-05	0.000215715	0.008	0.013449	0.173728	-0.136237	0.371673	0.072	0.481034	0
AMH	Streptococcus	2.89467e-06	3.13595e-07	7.75549e-06	0.02	0.186747	5.02354e-06	2.81191e-07	1.20036e-05	0.048	0.0719536	7.91821e-06	1.27485e-06	1.73733e-05	0.016	0.025567	0.365571	0.0456293	0.918682	0.036	0.313483	0
BMI	Streptococcus	-7.6431e-07	-3.3215e-06	5.37087e-07	0.4	0.7277	2.56989e-05	1.16638e-05	4.68683e-05	0	0	2.49346e-05	1.11025e-05	4.51319e-05	0	0	-0.0306527	-0.174579	0.0254335	0.4	0.885714	0
Hgb	Streptococcus	7.25731e-08	-1.23718e-06	1.86204e-06	0.972	0.996429	3.82076e-05	1.82126e-05	7.08369e-05	0	0	3.82802e-05	1.85019e-05	7.00855e-05	0	0	0.00189584	-0.0252691	0.0640023	0.972	0.994567	0
Basal LH	Streptococcus	-1.20173e-06	-4.31398e-06	1.0123e-08	0.11	0.455882	1.05345e-05	2.61205e-06	2.435e-05	0.008	0.014554	9.33279e-06	1.9414e-06	2.0885e-05	0.008	0.013449	-0.128765	-0.501559	0.0056052	0.11	0.596154	0
T	Streptococcus	-2.16061e-07	-2.11387e-06	1.14158e-06	0.866	0.962912	1.38699e-05	3.64314e-06	2.79215e-05	0.002	0.00402597	1.36538e-05	4.58545e-06	2.69361e-05	0	0	-0.0158242	-0.103088	0.263435	0.866	0.994567	0
Basal E2	Streptococcus	1.25995e-06	3.29883e-08	4.82122e-06	0.08	0.380368	8.0803e-06	1.55669e-06	1.75053e-05	0.012	0.0209459	9.34025e-06	2.00895e-06	1.94549e-05	0.01	0.0165598	0.134895	0.00116714	0.538408	0.086	0.512692	0.1
Parity	Streptococcus	-6.27461e-06	-1.4734e-05	-1.40244e-06	0.012	0.132857	3.06546e-05	1.56985e-05	5.32764e-05	0	0	2.438e-05	1.15474e-05	4.56917e-05	0	0	-0.257368	-0.854613	-0.0617705	0.012	0.175472	0
Exercise freq	Streptococcus	7.05757e-06	1.02818e-06	1.69342e-05	0.018	0.178846	2.80246e-05	8.41215e-06	6.23529e-05	0.008	0.014554	3.50822e-05	1.54898e-05	7.45765e-05	0	0	0.201172	0.054195	0.683026	0.018	0.228689	0
Sexual freq	Streptococcus	7.46648e-07	-1.80887e-06	3.1227e-06	0.548	0.839458	2.83648e-05	1.21073e-05	5.28098e-05	0	0	2.91115e-05	1.33825e-05	5.5154e-05	0	0	0.0256479	-0.0629876	0.145265	0.548	0.954104	0
Douching freq	Streptococcus	-2.18722e-07	-9.70137e-07	2.11179e-07	0.498	0.802391	2.83474e-05	1.17124e-05	5.06468e-05	0	0	2.81287e-05	1.16399e-05	5.03477e-05	0	0	-0.00777575	-0.0497871	0.00589288	0.498	0.934504	0
FSH	Anaerococcus_lactolyticus	1.7692e-06	-3.32654e-06	9.15188e-06	0.572	0.842776	3.79677e-06	-9.47654e-06	1.79613e-05	0.668	0.716044	5.56597e-06	-5.9707e-06	2.07451e-05	0.486	0.551464	0.31786	-0.588907	36.62	0.786	0.994567	0
AMH	Anaerococcus_lactolyticus	-9.37978e-08	-9.98732e-07	6.46907e-07	0.82	0.956957	2.20156e-06	-6.97143e-07	5.97864e-06	0.17	0.222927	2.10776e-06	-6.07918e-07	5.98039e-06	0.178	0.229917	-0.0445011	-0.476198	26.0821	0.862	0.994567	0
BMI	Anaerococcus_lactolyticus	1.81699e-07	5.15081e-08	3.57368e-07	0.006	0.0815789	2.39827e-06	-1.99548e-06	6.20284e-06	0.238	0.299919	2.57996e-06	-1.77855e-06	6.32705e-06	0.206	0.262151	0.070427	0.0342948	19.6749	0.212	0.760648	0
Hgb	Anaerococcus_lactolyticus	2.61738e-07	-7.42527e-08	7.94112e-07	0.19	0.559886	4.10908e-06	1.03887e-06	8.41604e-06	0.014	0.0238462	4.37081e-06	1.40311e-06	8.57501e-06	0.006	0.010426	0.059883	0.00035452	1.38324	0.196	0.744903	0
Basal LH	Anaerococcus_lactolyticus	4.31516e-08	-3.62155e-07	3.34645e-07	0.712	0.904167	6.20719e-07	-1.82838e-06	3.84836e-06	0.71	0.755838	6.63871e-07	-1.636e-06	3.97052e-06	0.684	0.734211	0.0649999	-26.446	0.0103534	0.936	0.994567	0
T	Anaerococcus_lactolyticus	3.07802e-09	-6.10069e-07	4.45735e-07	0.982	0.997585	-5.59965e-07	-5.35822e-06	2.35722e-06	0.786	0.823176	-5.56887e-07	-5.89642e-06	2.51916e-06	0.822	0.855101	-0.00552719	-538.048	-0.239395	0.548	0.954104	0
Basal E2	Anaerococcus_lactolyticus	5.48679e-08	-1.47256e-08	2.30619e-07	0.268	0.636925	6.10743e-07	-1.76035e-06	3.77725e-06	0.77	0.810802	6.65611e-07	-1.72487e-06	3.83302e-06	0.754	0.796117	0.0824323	2.827	1685.02	0.854	0.994567	0
Parity	Anaerococcus_lactolyticus	9.77663e-07	-5.65355e-07	3.66215e-06	0.322	0.672642	1.37236e-06	-5.31743e-06	5.99981e-06	0.556	0.616452	2.35002e-06	-1.84334e-06	5.8478e-06	0.244	0.304509	0.416023	-773.765	0.0826487	0.566	0.954104	0
Exercise freq	Anaerococcus_lactolyticus	-6.2756e-07	-1.78514e-06	1.70348e-07	0.184	0.552299	6.34698e-06	3.12417e-06	1.17265e-05	0	0	5.71942e-06	2.56055e-06	1.06641e-05	0	0	-0.109724	-0.426927	0.0318908	0.184	0.727551	0
Sexual freq	Anaerococcus_lactolyticus	6.4405e-07	1.0439e-07	1.58435e-06	0.03	0.230198	1.91436e-06	-4.47497e-06	6.0838e-06	0.44	0.508197	2.55841e-06	-3.21113e-06	6.63334e-06	0.286	0.345788	0.251738	-140.916	0.12079	0.312	0.842492	0
Douching freq	Anaerococcus_lactolyticus	-2.80925e-07	-8.44748e-07	2.60024e-08	0.148	0.516667	2.76401e-06	-1.44985e-06	6.79952e-06	0.208	0.265568	2.48308e-06	-2.20741e-06	6.25966e-06	0.27	0.329009	-0.113135	-0.0383188	46.9227	0.418	0.896027	0
FSH	Prevotella_buccalis	1.13419e-05	-7.57013e-05	0.00017175	0.93	0.987329	7.70394e-05	-0.000101156	0.000368064	0.484	0.548392	8.83813e-05	-7.53053e-05	0.00039841	0.446	0.509808	0.128329	0.799726	1936.82	0.816	0.994567	0
E2	Prevotella_buccalis	1.94575e-05	-1.42987e-05	4.83234e-05	0.21	0.583333	8.19872e-05	-6.42369e-05	0.000267986	0.33	0.398986	0.000101445	-5.05959e-05	0.000304116	0.256	0.314921	0.191804	-741.832	-0.473	0.346	0.842492	0
AMH	Prevotella_buccalis	-2.91926e-06	-1.93464e-05	8.91631e-06	0.76	0.927559	4.6908e-05	4.35275e-06	0.000104043	0.048	0.0719536	4.39888e-05	4.87727e-06	9.58837e-05	0.03	0.0455882	-0.0663638	-2.29394	0.288474	0.75	0.994567	0
BMI	Prevotella_buccalis	1.13388e-06	-1.37249e-06	4.21065e-06	0.42	0.74656	9.10519e-05	4.93495e-05	0.000143459	0	0	9.21857e-05	5.31091e-05	0.000144747	0	0	0.0122999	-0.00975997	0.0815312	0.42	0.896027	0
Hgb	Prevotella_buccalis	5.89445e-07	-3.54746e-06	4.31506e-06	0.774	0.932893	9.33667e-05	4.19374e-05	0.000155243	0	0	9.39562e-05	4.34355e-05	0.00015345	0	0	0.00627362	-0.0349426	0.0647413	0.774	0.994567	0
Basal LH	Prevotella_buccalis	-4.41651e-07	-6.78912e-06	2.90921e-06	0.922	0.986557	4.05238e-05	-6.75143e-06	9.66972e-05	0.112	0.156115	4.00822e-05	-5.52955e-06	9.38809e-05	0.116	0.156894	-0.0110186	-0.517001	0.270909	0.886	0.994567	0
T	Prevotella_buccalis	-1.85333e-07	-1.32048e-05	1.2164e-05	0.976	0.997585	7.6412e-05	2.80125e-05	0.000146597	0.002	0.00402597	7.62267e-05	3.36746e-05	0.000137502	0	0	-0.00243134	-0.1501	0.298558	0.976	0.994567	0
Basal E2	Prevotella_buccalis	1.13282e-06	-7.68661e-07	9.09222e-06	0.616	0.859269	3.89968e-05	-9.65544e-06	8.99794e-05	0.146	0.195761	4.01296e-05	-1.03508e-05	8.98047e-05	0.136	0.180479	0.028229	-0.0173509	2.16303	0.636	0.971373	0
Parity	Prevotella_buccalis	5.02998e-06	-1.78194e-05	3.39032e-05	0.756	0.927559	8.25246e-05	3.46003e-05	0.000141573	0.002	0.00402597	8.75546e-05	4.54221e-05	0.00013993	0	0	0.0574497	-0.24264	0.428297	0.756	0.994567	0
Exercise freq	Prevotella_buccalis	2.0043e-05	-4.19538e-07	5.01231e-05	0.07	0.364094	8.77598e-05	2.68246e-05	0.000164114	0.01	0.0176941	0.000107803	4.99506e-05	0.000179526	0	0	0.185923	0.0172459	0.872327	0.07	0.471739	0
Sexual freq	Prevotella_buccalis	-1.11597e-05	-2.63057e-05	5.59443e-07	0.078	0.377812	0.00012202	6.79098e-05	0.000182089	0	0	0.00011086	6.44631e-05	0.000170201	0	0	-0.100665	-0.240539	0.00296191	0.078	0.495492	0
Douching freq	Prevotella_buccalis	-1.04913e-06	-6.43409e-06	2.08752e-06	0.66	0.883046	0.000101402	5.37159e-05	0.000156972	0	0	0.000100353	5.25711e-05	0.000158258	0	0	-0.0104544	-0.0986601	0.0175607	0.66	0.976471	0
FSH	Prevotella_corporis	3.08059e-06	-5.40836e-06	1.61889e-05	0.648	0.874913	-5.20024e-06	-2.50649e-05	1.2014e-05	0.556	0.616452	-2.11965e-06	-1.79819e-05	1.24488e-05	0.74	0.784542	-1.45335	110.209	54664.1	0.904	0.994567	0
AMH	Prevotella_corporis	-5.41863e-06	-1.40933e-05	-8.09159e-09	0.068	0.358503	7.14121e-06	-4.43053e-06	2.79291e-05	0.476	0.540909	1.72258e-06	-6.58681e-06	1.64329e-05	0.876	0.89683	-3.14564	-1831.88	-0.987357	0.812	0.994567	0
BMI	Prevotella_corporis	2.00341e-06	1.87603e-07	6.91133e-06	0.016	0.167568	4.77591e-06	-4.30649e-07	1.15381e-05	0.084	0.120111	6.77933e-06	7.52834e-07	1.57097e-05	0.042	0.0623563	0.295518	-0.00383639	0.902009	0.058	0.416204	0
Hgb	Prevotella_corporis	1.93881e-06	-6.49309e-07	8.15289e-06	0.56	0.839458	8.20227e-06	1.41989e-06	1.89641e-05	0.018	0.0296178	1.01411e-05	1.44572e-06	2.43205e-05	0.034	0.0510659	0.191184	-0.516586	0.430669	0.534	0.952752	0
Basal LH	Prevotella_corporis	9.40081e-07	-1.28285e-07	3.88913e-06	0.264	0.636925	6.72391e-07	-7.70333e-06	1.74225e-05	0.958	0.964221	1.61247e-06	-7.57604e-06	2.07316e-05	0.868	0.890993	0.583006	-95.3331	0.0090778	0.604	0.967972	0
T	Prevotella_corporis	1.87896e-07	-2.76807e-06	4.78039e-06	0.98	0.997585	9.02051e-07	-3.38056e-06	7.68977e-06	0.788	0.824157	1.08995e-06	-4.58027e-06	1.23679e-05	0.864	0.889243	0.17239	0.295171	79.7357	0.32	0.842492	0
Basal E2	Prevotella_corporis	-3.99167e-07	-1.92517e-06	-1.49025e-08	0.074	0.37	2.01802e-06	-7.15018e-06	2.1776e-05	0.826	0.85811	1.61885e-06	-7.21376e-06	2.05054e-05	0.856	0.882181	-0.246574	-72.1189	-0.111596	0.794	0.994567	0
Parity	Prevotella_corporis	-4.92094e-06	-1.72026e-05	1.81057e-06	0.348	0.682785	1.1452e-05	-5.90477e-09	3.19737e-05	0.08	0.114815	6.53107e-06	7.27875e-07	1.44765e-05	0.048	0.0703214	-0.753466	-2.53876	1.13443	0.34	0.842492	0
Exercise freq	Prevotella_corporis	5.61967e-07	-5.63724e-07	2.15787e-06	0.438	0.759396	9.31285e-06	2.53839e-06	1.73582e-05	0.01	0.0176941	9.87482e-06	2.57336e-06	1.95901e-05	0.006	0.010426	0.0569091	-0.143069	0.175073	0.436	0.905526	0
Sexual freq	Prevotella_corporis	2.37606e-06	5.04102e-08	6.80116e-06	0.072	0.369536	5.86389e-06	-3.07859e-08	1.31906e-05	0.072	0.104494	8.23996e-06	8.74077e-07	1.89051e-05	0.034	0.0510659	0.288359	0.100435	1.31683	0.082	0.500394	0
Douching freq	Prevotella_corporis	-7.70123e-08	-7.19457e-07	6.00607e-07	0.77	0.932893	8.33632e-06	1.99187e-06	1.77524e-05	0.018	0.0296178	8.25931e-06	1.43415e-06	1.82864e-05	0.024	0.0372745	-0.0093243	-0.643757	0.039305	0.79	0.994567	0
FSH	Sneathia_sanguinegens	-0.000276439	-0.000701761	1.48453e-05	0.08	0.380368	0.000394599	-0.000450223	0.00140432	0.35	0.419243	0.00011816	-0.000487889	0.000765821	0.666	0.72088	-2.33954	-3.34967	25.4768	0.59	0.967972	0.1
E2	Sneathia_sanguinegens	-0.000164742	-0.000442112	1.64711e-05	0.104	0.447778	0.00040745	-0.000117291	0.000977078	0.142	0.191725	0.000242708	-0.000249471	0.000767016	0.364	0.427424	-0.678766	-2.26823	18.7455	0.42	0.896027	0.1
AMH	Sneathia_sanguinegens	-2.06657e-06	-2.42555e-05	1.41815e-05	0.834	0.956957	3.53178e-05	-4.74303e-05	0.000127757	0.408	0.474063	3.32512e-05	-4.26452e-05	0.000123134	0.43	0.494436	-0.0621503	3.75877	3402.33	0.9	0.994567	0
BMI	Sneathia_sanguinegens	-1.10116e-07	-4.64828e-06	4.57348e-06	0.956	0.991423	0.000140695	5.72253e-05	0.000241056	0.002	0.00402597	0.000140585	5.71018e-05	0.000241778	0.002	0.00374396	-0.000783271	-0.0543681	0.0331304	0.958	0.994567	0
Hgb	Sneathia_sanguinegens	9.34815e-06	8.65266e-07	1.98097e-05	0.024	0.211364	0.00016371	4.95237e-05	0.000288905	0.004	0.00765432	0.000173058	5.88158e-05	0.00029907	0.002	0.00374396	0.0540173	0.014958	0.259013	0.026	0.276027	0
Basal LH	Sneathia_sanguinegens	-7.16707e-07	-7.84284e-06	3.96372e-06	0.792	0.942857	-2.08975e-05	-9.8134e-05	5.56104e-05	0.526	0.587392	-2.16142e-05	-9.82809e-05	5.46431e-05	0.51	0.575328	0.0331591	-0.131032	3.97906	0.858	0.994567	0
T	Sneathia_sanguinegens	1.77016e-05	8.40234e-07	3.86236e-05	0.054	0.31	8.54498e-05	-7.77754e-07	0.000188585	0.072	0.104494	0.000103151	1.88069e-05	0.000204062	0.024	0.0372745	0.171608	-0.102377	0.623579	0.078	0.495492	0
Basal E2	Sneathia_sanguinegens	3.66926e-06	-1.30003e-06	2.55435e-05	0.59	0.854197	-2.52309e-05	-0.000100557	3.91984e-05	0.472	0.537151	-2.15616e-05	-9.57925e-05	5.24978e-05	0.56	0.62446	-0.170175	-17.3014	0.318726	0.986	0.994567	0
Parity	Sneathia_sanguinegens	3.64419e-05	3.09886e-06	8.26153e-05	0.048	0.295238	9.90415e-05	-1.5268e-05	0.000209255	0.076	0.110093	0.000135483	4.51781e-05	0.00023362	0	0	0.268977	0.106493	2.73626	0.048	0.372	0
Exercise freq	Sneathia_sanguinegens	-7.35083e-06	-5.09692e-05	3.02965e-05	0.706	0.9014	0.000210823	5.72712e-05	0.000385989	0.008	0.014554	0.000203472	5.6416e-05	0.000364167	0.01	0.0165598	-0.036127	-1.36449	0.129379	0.712	0.992446	0
Sexual freq	Sneathia_sanguinegens	1.44108e-05	-2.9016e-06	3.59016e-05	0.122	0.481034	0.000149931	4.15903e-05	0.000264832	0.004	0.00765432	0.000164342	6.05259e-05	0.000278936	0.002	0.00374396	0.0876884	0.0107798	0.687924	0.124	0.623899	0
Douching freq	Sneathia_sanguinegens	-3.59844e-06	-1.75454e-05	2.34144e-06	0.368	0.700737	0.000152819	6.23661e-05	0.000260621	0.002	0.00402597	0.00014922	5.72159e-05	0.00025837	0.004	0.00722611	-0.024115	-0.457213	0.0148064	0.372	0.85549	0
FSH	Prevotella_bivia	-2.7419e-05	-0.000722158	0.000805579	0.956	0.991423	0.000457458	-0.000427904	0.00168734	0.408	0.474063	0.000430039	-0.000166049	0.00124889	0.178	0.229917	-0.0637594	-1.27425	30.8227	0.982	0.994567	0
E2	Prevotella_bivia	0.000212528	-1.41782e-05	0.000475876	0.08	0.380368	0.000753286	0.000135746	0.00152905	0.012	0.0209459	0.000965814	0.000294746	0.00174848	0.004	0.00722611	0.220051	0.0186747	0.817086	0.08	0.500394	0.1
AMH	Prevotella_bivia	-4.92478e-05	-0.000122241	1.76503e-05	0.152	0.518884	0.000241695	2.33937e-05	0.000531231	0.03	0.0477413	0.000192447	-1.13488e-05	0.000462943	0.084	0.117935	-0.255903	-360.385	-0.550158	0.22	0.771493	0
BMI	Prevotella_bivia	1.33433e-06	-1.4181e-05	1.42054e-05	0.844	0.956957	0.000419463	0.000229741	0.000630102	0	0	0.000420797	0.000234593	0.000628113	0	0	0.00317095	-0.0369508	0.0398444	0.844	0.994567	0
Hgb	Prevotella_bivia	-1.88175e-05	-4.96096e-05	4.15108e-06	0.15	0.516667	0.000542138	0.000293012	0.000819576	0	0	0.000523321	0.000286365	0.000797988	0	0	-0.035958	-0.114814	0.00676932	0.15	0.660511	0
Basal LH	Prevotella_bivia	-3.88331e-07	-2.125e-05	1.91919e-05	0.958	0.991423	0.000124534	-0.00010245	0.000409974	0.292	0.360925	0.000124145	-0.000111031	0.000408314	0.306	0.367105	-0.00312803	-1.91201	0.24405	0.984	0.994567	0
T	Prevotella_bivia	5.81094e-06	-5.70209e-05	6.53773e-05	0.868	0.963754	0.000281613	6.42114e-05	0.000518843	0.006	0.0111779	0.000287424	8.40425e-05	0.000521029	0.004	0.00722611	0.0202173	-0.281017	0.424194	0.872	0.994567	0
Basal E2	Prevotella_bivia	1.03102e-06	-4.60763e-06	1.05379e-05	0.758	0.927559	0.000123393	-0.000110189	0.000389401	0.322	0.391144	0.000124424	-0.000110317	0.000391221	0.316	0.37735	0.00828629	-0.0184212	1.1215	0.75	0.994567	0
Parity	Prevotella_bivia	-1.99871e-05	-0.000135198	7.89567e-05	0.704	0.9014	0.000408516	0.000187352	0.000673598	0	0	0.000388529	0.000192754	0.000584575	0	0	-0.0514431	-0.350496	0.250454	0.704	0.988406	0
Exercise freq	Prevotella_bivia	-1.59152e-06	-8.87584e-05	8.37525e-05	0.986	0.997585	0.00056364	0.000272228	0.000876489	0	0	0.000562048	0.000325043	0.000861337	0	0	-0.00283164	-0.136983	0.235732	0.986	0.994567	0
Sexual freq	Prevotella_bivia	3.40666e-05	-2.26426e-05	9.4939e-05	0.254	0.632958	0.000392005	0.000167816	0.000630807	0	0	0.000426072	0.000229373	0.000663705	0	0	0.0799551	-0.0455323	0.316743	0.254	0.820208	0
Douching freq	Prevotella_bivia	8.33292e-07	-1.38634e-05	1.12876e-05	0.848	0.956957	0.000438367	0.000224284	0.000707131	0	0	0.0004392	0.000227465	0.000696805	0	0	0.0018973	-0.0274494	0.0347098	0.848	0.994567	0
FSH	Fannyhessea_vaginae	-0.000999407	-0.00237244	0.00017191	0.114	0.462565	0.00169985	-0.00115827	0.00545076	0.306	0.374054	0.00070044	-0.0015688	0.00390393	0.654	0.71087	-1.42683	-0.207787	1268.17	0.676	0.977425	0.1
E2	Fannyhessea_vaginae	0.000280905	-0.000279657	0.000858461	0.276	0.636925	0.000524225	-0.00143046	0.00276497	0.59	0.645833	0.00080513	-0.00103159	0.00294184	0.388	0.45423	0.348894	-1884.69	-0.818464	0.588	0.967972	0
AMH	Fannyhessea_vaginae	-5.3802e-05	-0.000314315	0.000112151	0.648	0.874913	0.000531718	-4.36443e-05	0.00119959	0.078	0.11278	0.000477916	-5.59973e-05	0.0010761	0.076	0.107875	-0.112576	-3.98886	0.321667	0.644	0.971373	0
BMI	Fannyhessea_vaginae	5.12779e-05	1.68155e-05	9.28026e-05	0.004	0.0607843	0.00145529	0.00103324	0.00192961	0	0	0.00150657	0.00108643	0.00198442	0	0	0.0340363	0.0111676	0.0710374	0.004	0.0775	0
Hgb	Fannyhessea_vaginae	5.40316e-05	-5.08369e-06	0.000119537	0.078	0.377812	0.00137275	0.000918444	0.00194943	0	0	0.00142678	0.00097137	0.00202011	0	0	0.0378695	-0.00143527	0.0937843	0.078	0.495492	0
Basal LH	Fannyhessea_vaginae	9.60886e-06	-2.50079e-05	4.54463e-05	0.594	0.854197	0.00011056	-0.000343774	0.000617548	0.648	0.69847	0.000120168	-0.000322889	0.000627723	0.612	0.672766	0.0799616	-0.0270312	37.9769	0.878	0.994567	0
T	Fannyhessea_vaginae	-3.27963e-05	-0.000120783	5.79508e-05	0.496	0.800833	0.00115867	0.00067249	0.00166436	0	0	0.00112587	0.000640096	0.00164585	0	0	-0.0291298	-0.142457	0.0478989	0.496	0.93301	0
Basal E2	Fannyhessea_vaginae	8.35026e-06	-5.67253e-06	4.3126e-05	0.432	0.759396	0.000112554	-0.00035073	0.000681531	0.63	0.680962	0.000120905	-0.000347134	0.000686969	0.61	0.67152	0.0690648	0.101164	181.967	0.762	0.994567	0
Parity	Fannyhessea_vaginae	0.000396288	0.000178368	0.000637114	0.002	0.0336957	0.00109461	0.00061732	0.00158342	0	0	0.0014909	0.00106276	0.00198983	0	0	0.265804	0.124915	0.481179	0.002	0.0455882	0
Exercise freq	Fannyhessea_vaginae	-3.9915e-05	-0.000220801	0.000157388	0.618	0.859269	0.00202974	0.00143127	0.00263975	0	0	0.00198982	0.00139506	0.00259236	0	0	-0.0200596	-0.129661	0.0778844	0.618	0.967972	0
Sexual freq	Fannyhessea_vaginae	6.15187e-05	-2.56102e-05	0.000166957	0.198	0.566236	0.00152068	0.0010233	0.00201643	0	0	0.0015822	0.00108915	0.00208326	0	0	0.0388817	-0.0147228	0.111966	0.198	0.744903	0
Douching freq	Fannyhessea_vaginae	-1.63117e-05	-5.3619e-05	4.80964e-06	0.224	0.592491	0.00156	0.00104984	0.00201634	0	0	0.00154369	0.00103456	0.00200517	0	0	-0.0105667	-0.0400178	0.00299222	0.224	0.781681	0
FSH	Prevotella_amnii	-0.000208496	-0.000770315	0.000421309	0.46	0.769978	0.000384172	-0.000468367	0.00153359	0.456	0.522009	0.000175677	-0.00024901	0.000790344	0.544	0.608369	-1.18681	-1.4922	72.1992	0.58	0.966667	0.1
E2	Prevotella_amnii	6.93448e-05	-0.000111311	0.000251015	0.38	0.709639	0.000199608	-0.000218273	0.000652721	0.36	0.429231	0.000268952	-9.76659e-05	0.00070587	0.158	0.206145	0.257833	-2.95982	2.37359	0.474	0.92299	0
AMH	Prevotella_amnii	-6.52004e-06	-4.54906e-05	2.22815e-05	0.758	0.927559	8.02638e-05	-1.60743e-05	0.000184421	0.104	0.145487	7.37437e-05	-1.91408e-05	0.000169342	0.124	0.166263	-0.0884149	-371.966	-0.242746	0.798	0.994567	0
BMI	Prevotella_amnii	2.26846e-06	-5.51723e-06	9.14985e-06	0.53	0.832465	0.000279161	0.000180949	0.000394542	0	0	0.000281429	0.000180314	0.000397494	0	0	0.00806048	-0.0232089	0.0344776	0.53	0.952752	0
Hgb	Prevotella_amnii	-6.76103e-06	-1.97876e-05	5.58348e-06	0.264	0.636925	0.000274227	0.000154666	0.000433131	0	0	0.000267466	0.00014931	0.000425691	0	0	-0.0252781	-0.0926752	0.0223314	0.264	0.827444	0
Basal LH	Prevotella_amnii	-3.62155e-06	-1.91308e-05	7.00235e-06	0.598	0.854197	8.0792e-05	-2.7852e-05	0.00019984	0.158	0.208603	7.71704e-05	-3.01558e-05	0.000188213	0.186	0.238659	-0.0469293	-2.58697	0.0890251	0.632	0.971373	0
T	Prevotella_amnii	1.97097e-05	-6.90675e-06	4.61286e-05	0.142	0.509491	0.000177755	7.74292e-05	0.000317423	0	0	0.000197465	9.23231e-05	0.00034863	0	0	0.099814	-0.0294473	0.288819	0.142	0.648837	0
Basal E2	Prevotella_amnii	4.69057e-06	-9.34677e-07	3.20088e-05	0.372	0.70489	7.25902e-05	-2.80268e-05	0.00018635	0.146	0.195761	7.72808e-05	-1.91251e-05	0.000195416	0.124	0.166263	0.0606952	42.0802	1369.32	0.46	0.911765	0
Parity	Prevotella_amnii	5.12731e-05	6.829e-06	0.00010674	0.03	0.230198	0.000220297	0.000107555	0.000351601	0	0	0.00027157	0.000172792	0.000392633	0	0	0.188803	0.0291647	0.484626	0.03	0.290625	0
Exercise freq	Prevotella_amnii	-1.68608e-05	-6.12378e-05	2.09435e-05	0.454	0.766558	0.000410235	0.000261103	0.000622419	0	0	0.000393374	0.000263783	0.000575861	0	0	-0.0428619	-0.143626	0.0706451	0.454	0.909173	0
Sexual freq	Prevotella_amnii	2.73648e-06	-2.54862e-05	4.65406e-05	0.918	0.986557	0.000317354	0.000196607	0.000462738	0	0	0.00032009	0.000203075	0.000462659	0	0	0.00854909	-0.0928924	0.159657	0.918	0.994567	0
Douching freq	Prevotella_amnii	2.30727e-06	-3.86584e-06	8.4995e-06	0.456	0.768261	0.000302715	0.000182351	0.000434884	0	0	0.000305023	0.00018519	0.000435555	0	0	0.00756425	-0.010778	0.0351141	0.456	0.910825	0
FSH	Sneathia_amnii	0.000270703	-0.000337215	0.00129421	0.566	0.840076	-0.000259046	-0.00135549	0.000587918	0.662	0.711581	1.16571e-05	-0.000601032	0.000615767	0.948	0.951684	23.2221	-10.6059	27.2153	0.894	0.994567	0.1
E2	Sneathia_amnii	-3.54762e-05	-0.000360107	0.000207597	0.854	0.957287	0.000379362	-0.000183682	0.00108531	0.196	0.252326	0.000343885	-0.000246206	0.00116256	0.326	0.3875	-0.103163	-51.4453	0.419388	0.948	0.994567	0
AMH	Sneathia_amnii	3.19876e-05	-3.03654e-05	7.57109e-05	0.214	0.584602	-7.51966e-06	-0.00019056	0.00016528	0.99	0.991279	2.4468e-05	-0.000147218	0.000194924	0.758	0.798166	1.30733	-1992.27	-0.889076	0.78	0.994567	0
BMI	Sneathia_amnii	1.51742e-05	1.5668e-06	3.56812e-05	0.05	0.298077	0.000241642	7.05211e-05	0.000457711	0.006	0.0111779	0.000256816	9.00665e-05	0.000470367	0.004	0.00722611	0.059086	0.0216905	1.27807	0.054	0.398571	0
Hgb	Sneathia_amnii	1.13917e-06	-1.29992e-05	1.58756e-05	0.832	0.956957	0.000267947	5.81825e-05	0.000549621	0.014	0.0238462	0.000269086	6.48901e-05	0.000553369	0.016	0.025567	0.00423349	-0.0406101	0.193382	0.828	0.994567	0
Basal LH	Sneathia_amnii	1.74931e-05	2.82455e-06	3.54078e-05	0.026	0.219022	-5.44431e-05	-0.000224693	0.000114389	0.558	0.617786	-3.695e-05	-0.000212461	0.0001294	0.668	0.722036	-0.473426	-0.107839	274.497	0.694	0.981478	0
T	Sneathia_amnii	-6.87408e-05	-0.000172804	1.02474e-05	0.116	0.468229	0.000172146	-6.83729e-06	0.000379331	0.064	0.0942966	0.000103406	-5.18627e-05	0.000254096	0.206	0.262151	-0.664769	-43.9173	-0.210429	0.282	0.827444	0
Basal E2	Sneathia_amnii	4.12673e-06	-4.76817e-07	1.55271e-05	0.164	0.534034	-4.09219e-05	-0.000231235	0.000131501	0.628	0.679749	-3.67951e-05	-0.000229498	0.000135987	0.656	0.712045	-0.112154	-8.54962	0.0794754	0.712	0.992446	0
Parity	Sneathia_amnii	3.00662e-05	-3.82835e-05	0.00010086	0.348	0.682785	0.000215209	2.03284e-05	0.000397246	0.032	0.0506122	0.000245275	6.07886e-05	0.000432506	0.008	0.013449	0.122582	-0.127999	1.12301	0.348	0.842492	0
Exercise freq	Sneathia_amnii	-3.34334e-06	-6.53112e-05	6.43987e-05	0.94	0.991423	0.000445075	0.000169962	0.000801116	0.002	0.00402597	0.000441732	0.000176262	0.00078325	0.002	0.00374396	-0.00756872	-0.179891	0.195837	0.938	0.994567	0
Sexual freq	Sneathia_amnii	1.10887e-05	-2.73779e-05	5.29552e-05	0.588	0.854197	0.000303261	9.70171e-05	0.000523492	0.008	0.014554	0.00031435	0.00010485	0.000558739	0.006	0.010426	0.0352751	-0.167897	0.160889	0.586	0.967972	0
Douching freq	Sneathia_amnii	-3.92274e-06	-1.76694e-05	6.53496e-06	0.566	0.840076	0.000305192	0.000107316	0.000544064	0.002	0.00402597	0.000301269	0.000106406	0.000538251	0.002	0.00374396	-0.0130207	-0.0803535	0.0211088	0.568	0.954104	0
FSH	Gardnerella_vaginalis	0.00210508	-0.000579721	0.00515782	0.146	0.514318	0.00016872	-0.00411122	0.00413556	0.936	0.949476	0.0022738	-0.00127485	0.00575242	0.22	0.278595	0.925798	-0.0147694	50.217	0.322	0.842492	0.1
E2	Gardnerella_vaginalis	0.000569206	-0.000433959	0.00148123	0.23	0.600168	0.000461418	-0.00238905	0.00326132	0.776	0.814905	0.00103062	-0.00154486	0.00371678	0.494	0.558905	0.552292	-0.651427	19	0.608	0.967972	0.1
AMH	Gardnerella_vaginalis	-2.61118e-05	-0.000263077	0.000171242	0.814	0.955833	0.00120783	0.00040933	0.00205174	0	0	0.00118172	0.000452306	0.0019582	0	0	-0.0220965	-0.25315	0.197008	0.814	0.994567	0
BMI	Gardnerella_vaginalis	7.10661e-05	1.93355e-05	0.000131994	0.006	0.0815789	0.00271328	0.0020228	0.00344934	0	0	0.00278435	0.00211278	0.00351341	0	0	0.0255234	0.00740279	0.0540381	0.006	0.105682	0
Hgb	Gardnerella_vaginalis	6.68812e-05	-5.81769e-06	0.000143072	0.076	0.372785	0.00248611	0.00174336	0.00324794	0	0	0.00255299	0.00180093	0.00332616	0	0	0.0261972	-0.00101838	0.06473	0.076	0.494958	0
Basal LH	Gardnerella_vaginalis	-9.80465e-05	-0.000227557	1.08168e-06	0.07	0.364094	0.000354363	-0.000428408	0.00103613	0.338	0.406755	0.000256317	-0.00046959	0.000973317	0.492	0.557456	-0.382521	-0.645158	41.9478	0.514	0.948452	0
T	Gardnerella_vaginalis	4.95267e-05	-0.000125883	0.000218704	0.536	0.832465	0.0021362	0.00136417	0.00286366	0	0	0.00218572	0.00144116	0.00284667	0	0	0.0226592	-0.0601554	0.110049	0.536	0.952752	0
Basal E2	Gardnerella_vaginalis	2.25272e-06	-3.08528e-05	3.68717e-05	0.958	0.991423	0.000255908	-0.000431396	0.000957931	0.522	0.58461	0.000258161	-0.000406853	0.00097463	0.512	0.576744	0.00872605	0.0465721	129.494	0.974	0.994567	0
Parity	Gardnerella_vaginalis	0.000962934	0.000604493	0.00139512	0	0	0.00176771	0.000910558	0.00253412	0	0	0.00273064	0.00206407	0.00339876	0	0	0.35264	0.217744	0.607535	0	0	0.1
Exercise freq	Gardnerella_vaginalis	0.000371752	4.54619e-05	0.000698887	0.022	0.195977	0.00360578	0.00269488	0.0046881	0	0	0.00397753	0.00301542	0.00508114	0	0	0.0934632	0.0131026	0.18167	0.022	0.247101	0
Sexual freq	Gardnerella_vaginalis	0.000219193	5.00983e-05	0.000397218	0.012	0.132857	0.00280722	0.00213776	0.00361391	0	0	0.00302641	0.00238066	0.00386528	0	0	0.0724269	0.0162649	0.131102	0.012	0.175472	0
Douching freq	Gardnerella_vaginalis	-4.56111e-05	-0.000104225	-6.36736e-06	0.042	0.283043	0.00292492	0.00226216	0.0036416	0	0	0.00287931	0.0022103	0.00357908	0	0	-0.015841	-0.0397345	-0.00239406	0.042	0.346277	0
FSH	Escherichia-Shigella_coli	0.000537275	-3.46633e-05	0.00158899	0.17	0.544082	-0.000378717	-0.0014262	0.00026415	0.596	0.649648	0.000158558	-3.33664e-05	0.000586713	0.238	0.298463	3.38851	-15751.8	0.0959231	0.312	0.842492	0.2
E2	Escherichia-Shigella_coli	5.68814e-05	-4.0236e-05	0.000232814	0.384	0.713669	0.000132116	-0.000129929	0.000405037	0.304	0.372196	0.000188997	-2.44619e-08	0.000448504	0.072	0.102762	0.300964	-0.137205	10.0107	0.44	0.905526	0
AMH	Escherichia-Shigella_coli	1.14946e-05	-2.47493e-06	3.40701e-05	0.18	0.551383	1.17144e-05	-6.34452e-05	8.9372e-05	0.786	0.823176	2.3209e-05	-4.30092e-05	9.90533e-05	0.544	0.608369	0.495264	-101.187	0.68973	0.676	0.977425	0
BMI	Escherichia-Shigella_coli	5.1578e-06	-8.64325e-07	1.36604e-05	0.13	0.486715	0.000144426	4.93683e-05	0.000264587	0	0	0.000149584	5.81736e-05	0.000269946	0	0	0.034481	0.000819867	0.22314	0.13	0.625776	0
Hgb	Escherichia-Shigella_coli	-5.76586e-06	-2.24914e-05	2.09229e-06	0.36	0.692308	0.000104249	3.06177e-05	0.000197157	0.004	0.00765432	9.84834e-05	2.83149e-05	0.000186641	0.004	0.00722611	-0.0585465	-0.280637	0.0417049	0.36	0.842492	0
Basal LH	Escherichia-Shigella_coli	2.05125e-06	-1.01403e-06	7.66871e-06	0.312	0.664286	-1.78216e-05	-7.8456e-05	2.92517e-05	0.532	0.593237	-1.57704e-05	-7.91398e-05	3.08645e-05	0.578	0.641762	-0.13007	-52.4939	-0.0161023	0.826	0.994567	0
T	Escherichia-Shigella_coli	-1.40925e-06	-1.14675e-05	8.63534e-06	0.79	0.941923	4.5296e-05	-1.81258e-05	0.000121947	0.174	0.227403	4.38868e-05	-2.12798e-05	0.000128929	0.232	0.292834	-0.0321111	0.16153	521.644	0.966	0.994567	0
Basal E2	Escherichia-Shigella_coli	1.42494e-06	-9.48596e-08	5.86233e-06	0.204	0.574909	-1.71685e-05	-7.5718e-05	2.37342e-05	0.522	0.58461	-1.57436e-05	-7.39722e-05	2.60489e-05	0.576	0.640459	-0.0905097	-0.63101	1.34991	0.68	0.979554	0
Parity	Escherichia-Shigella_coli	-1.01465e-05	-6.75102e-05	3.302e-05	0.642	0.874081	0.000156864	5.58747e-05	0.000318334	0	0	0.000146718	5.65517e-05	0.000266559	0	0	-0.0691565	-0.508171	0.314143	0.642	0.971373	0
Exercise freq	Escherichia-Shigella_coli	9.00409e-06	-1.87748e-05	4.16571e-05	0.596	0.854197	0.000241065	0.000107408	0.00044524	0	0	0.000250069	0.000111856	0.00045291	0	0	0.0360065	-0.0787307	0.210013	0.596	0.967972	0
Sexual freq	Escherichia-Shigella_coli	1.11379e-05	-1.2141e-06	3.04423e-05	0.124	0.481034	0.000159695	5.2222e-05	0.000299319	0.006	0.0111779	0.000170833	6.77237e-05	0.000308286	0	0	0.0651974	0.00596304	0.462634	0.124	0.623899	0
Douching freq	Escherichia-Shigella_coli	3.32142e-06	1.05691e-06	7.08088e-06	0.002	0.0336957	0.000167234	6.09416e-05	0.000299904	0.002	0.00402597	0.000170555	6.47098e-05	0.000305759	0.002	0.00374396	0.0194742	0.0104062	0.173407	0.004	0.0775	0
FSH	Veillonella_montpellierensis	1.35003e-05	-5.01138e-05	0.000162282	0.842	0.956957	0.000133368	1.29529e-05	0.000434324	0.04	0.0621242	0.000146869	8.45547e-07	0.000579491	0.104	0.142403	0.0919208	-25763.2	-82.9986	0.762	0.994567	0
E2	Veillonella_montpellierensis	3.15974e-06	-2.33373e-05	2.26091e-05	0.752	0.925079	7.60255e-05	-9.60177e-06	0.000280855	0.212	0.268903	7.91852e-05	-1.38186e-05	0.000288374	0.256	0.314921	0.0399031	-54.4207	0.0599332	0.648	0.971373	0
AMH	Veillonella_montpellierensis	-5.08786e-06	-2.42397e-05	3.67707e-06	0.56	0.839458	4.93247e-05	1.64683e-05	0.000114695	0	0	4.42369e-05	1.12361e-05	0.00010428	0.002	0.00374396	-0.115014	-5.82195	-0.0895377	0.562	0.954104	0
BMI	Veillonella_montpellierensis	1.87758e-06	3.09149e-07	4.21002e-06	0.018	0.178846	4.88959e-05	2.1658e-05	9.00122e-05	0	0	5.07734e-05	2.2352e-05	9.19926e-05	0	0	0.0369795	0.00864458	0.104832	0.018	0.228689	0
Hgb	Veillonella_montpellierensis	5.62361e-07	-1.12299e-06	2.83956e-06	0.622	0.859269	2.90944e-05	1.45248e-05	4.85533e-05	0	0	2.96567e-05	1.49472e-05	4.84516e-05	0	0	0.0189623	-0.0480838	0.0879027	0.622	0.967972	0
Basal LH	Veillonella_montpellierensis	-7.23508e-07	-3.75025e-06	1.04862e-06	0.582	0.849435	2.33435e-05	2.011e-06	5.43894e-05	0.036	0.0565923	2.262e-05	2.29804e-06	5.19649e-05	0.034	0.0510659	-0.0319854	-0.111308	0.266145	0.564	0.954104	0
T	Veillonella_montpellierensis	2.85083e-06	-1.45404e-06	9.4037e-06	0.334	0.675849	2.51822e-05	8.21715e-06	4.44641e-05	0	0	2.80331e-05	1.15616e-05	4.73219e-05	0	0	0.101695	-0.0488988	0.597097	0.334	0.842492	0
Basal E2	Veillonella_montpellierensis	-1.32947e-07	-1.32669e-06	6.65537e-07	0.738	0.918058	2.27756e-05	1.4587e-06	4.95635e-05	0.054	0.0804808	2.26427e-05	7.17351e-07	4.9493e-05	0.058	0.0838619	-0.00587153	0.151735	75.7304	0.764	0.994567	0
Parity	Veillonella_montpellierensis	3.80889e-06	-9.63422e-06	1.91242e-05	0.61	0.859269	4.56554e-05	1.58374e-05	9.53647e-05	0.004	0.00765432	4.94643e-05	2.51723e-05	9.27783e-05	0	0	0.0770028	-0.154515	0.58549	0.61	0.967972	0
Exercise freq	Veillonella_montpellierensis	1.00648e-05	-7.86705e-06	3.05583e-05	0.284	0.636925	6.90439e-05	2.477e-05	0.000130501	0	0	7.91087e-05	3.80813e-05	0.000135357	0	0	0.127228	-0.0812752	0.495369	0.284	0.827444	0
Sexual freq	Veillonella_montpellierensis	8.71752e-06	2.0109e-06	1.77898e-05	0.006	0.0815789	5.19752e-05	2.28202e-05	9.59396e-05	0	0	6.06927e-05	2.83271e-05	0.000108648	0	0	0.143634	0.0524864	0.319469	0.006	0.105682	0
Douching freq	Veillonella_montpellierensis	1.0314e-06	1.54475e-07	2.26149e-06	0.028	0.226042	5.66839e-05	2.5941e-05	0.000100698	0	0	5.77153e-05	2.70403e-05	0.000103558	0	0	0.0178705	0.00436308	0.0554827	0.028	0.285526	0
FSH	Streptococcus_anginosus	0.00125604	-7.89511e-05	0.00370842	0.138	0.504481	-1.09941e-05	-0.0016587	0.00177396	0.954	0.962695	0.00124504	-0.000396992	0.00426262	0.266	0.324646	1.00883	0.325003	54.9405	0.268	0.827444	0.1
E2	Streptococcus_anginosus	0.000274223	9.33091e-05	0.000616441	0	0	0.000419367	-0.000757341	0.00207343	0.62	0.672028	0.00069359	-0.00038574	0.00230771	0.322	0.383923	0.395368	-41.9804	0.32824	0.322	0.842492	0.1
AMH	Streptococcus_anginosus	-8.27092e-05	-0.000186251	-2.19971e-06	0.052	0.305303	0.000338822	3.32722e-05	0.000791197	0.042	0.0645833	0.000256113	-2.84835e-05	0.000668426	0.122	0.164435	-0.32294	-5.08081	-0.00209588	0.154	0.667956	0
BMI	Streptococcus_anginosus	-5.48982e-06	-1.96599e-05	9.33697e-06	0.418	0.744713	0.000157321	-5.19786e-05	0.000359183	0.142	0.191725	0.000151831	-5.67262e-05	0.00035539	0.152	0.199323	-0.0361574	-0.346472	0.316858	0.522	0.948832	0
Hgb	Streptococcus_anginosus	2.24115e-05	-8.8693e-06	7.44283e-05	0.258	0.636925	0.00018439	-6.78673e-05	0.000460857	0.142	0.191725	0.000206802	-3.42416e-05	0.00047515	0.086	0.120307	0.108372	-0.0339523	4.63944	0.34	0.842492	0
Basal LH	Streptococcus_anginosus	-2.52365e-05	-6.41289e-05	4.20669e-06	0.1	0.435393	8.63622e-05	-0.000185577	0.000342856	0.522	0.58461	6.11257e-05	-0.000204338	0.00030696	0.63	0.687676	-0.412862	-99.9826	0.0102526	0.602	0.967972	0
T	Streptococcus_anginosus	3.33209e-06	-6.64762e-05	6.50706e-05	0.97	0.995695	0.000252676	-3.2943e-05	0.000636419	0.094	0.13367	0.000256008	-1.82291e-05	0.000639107	0.094	0.130322	0.0130156	-6.38534	0.316301	0.968	0.994567	0
Basal E2	Streptococcus_anginosus	1.92134e-05	1.4523e-06	8.1685e-05	0.03	0.230198	4.21438e-05	-0.000227099	0.000285761	0.81	0.844886	6.13572e-05	-0.00021515	0.00031122	0.692	0.740746	0.31314	-9.00451	0.314879	0.706	0.989421	0.1
Parity	Streptococcus_anginosus	-8.23206e-05	-0.000222934	6.16124e-05	0.278	0.636925	0.000219749	-6.79889e-05	0.000504036	0.126	0.174064	0.000137428	-6.23213e-05	0.000341719	0.194	0.248102	-0.599007	-212.641	-0.462571	0.336	0.842492	0
Exercise freq	Streptococcus_anginosus	4.74379e-05	-4.73448e-05	0.000176024	0.38	0.709639	0.000199401	-5.80242e-05	0.000512083	0.136	0.185563	0.000246839	2.38822e-05	0.000532047	0.044	0.0650763	0.192181	-595.864	-0.217083	0.412	0.896027	0
Sexual freq	Streptococcus_anginosus	9.13306e-05	7.23105e-06	0.000203968	0.04	0.27193	2.99447e-05	-0.000223227	0.000320511	0.866	0.894867	0.000121275	-8.96276e-05	0.00037479	0.31	0.371329	0.753085	-2129.86	0.123841	0.342	0.842492	0
Douching freq	Streptococcus_anginosus	8.36499e-06	-8.15949e-06	2.30296e-05	0.26	0.636925	0.000112288	-0.000127235	0.000309196	0.38	0.44825	0.000120653	-0.000114887	0.00032722	0.358	0.421657	0.0693309	-2.04063	0.157287	0.482	0.924629	0
FSH	Megasphaera	-0.00011387	-0.000355626	0.000121504	0.304	0.652632	8.91484e-05	-0.000331832	0.000586844	0.716	0.76118	-2.47215e-05	-0.000389386	0.000361077	0.902	0.918594	4.60611	0.771139	2052.39	0.922	0.994567	0
E2	Megasphaera	1.06588e-05	-0.000155001	0.0001303	0.798	0.94709	9.11946e-05	-0.000257378	0.000438897	0.594	0.649295	0.000101853	-0.000223266	0.000459488	0.56	0.62446	0.104648	-8.2609	1.65333	0.842	0.994567	0
AMH	Megasphaera	-1.27791e-05	-8.12284e-05	2.94386e-05	0.692	0.894925	0.000100484	-1.85341e-05	0.00022816	0.124	0.171607	8.77053e-05	-3.13965e-05	0.000207126	0.16	0.208054	-0.145705	-7.33936	1.173	0.788	0.994567	0
BMI	Megasphaera	1.07229e-05	1.54246e-06	2.37656e-05	0.032	0.23619	0.000119674	2.66158e-05	0.00023721	0.016	0.0266667	0.000130397	3.91755e-05	0.000242088	0.01	0.0165598	0.0822325	0.0227952	0.609982	0.042	0.346277	0
Hgb	Megasphaera	-9.82039e-07	-1.29503e-05	1.30354e-05	0.918	0.986557	0.000187753	7.62561e-05	0.000308438	0	0	0.000186771	7.44746e-05	0.000303547	0	0	-0.00525797	-0.0871576	0.0862616	0.918	0.994567	0
Basal LH	Megasphaera	4.76661e-06	-9.86506e-06	1.79816e-05	0.448	0.764758	3.43104e-05	-0.000109081	0.000185712	0.654	0.703958	3.90771e-05	-9.9483e-05	0.00019021	0.584	0.647496	0.12198	-0.0239857	45.8541	0.828	0.994567	0
T	Megasphaera	-3.61541e-05	-0.00010092	1.10541e-05	0.194	0.566236	0.000147161	3.48196e-05	0.00027041	0.016	0.0266667	0.000111007	-7.28671e-06	0.000222549	0.052	0.0757519	-0.325692	-27.5962	-0.131993	0.234	0.781681	0
Basal E2	Megasphaera	8.04384e-07	-2.90767e-06	7.31947e-06	0.714	0.904167	3.84361e-05	-9.6958e-05	0.000193332	0.536	0.596839	3.92405e-05	-9.52e-05	0.000191792	0.528	0.592185	0.0204988	0.0476741	100.6	0.862	0.994567	0
Parity	Megasphaera	6.69153e-06	-4.52302e-05	5.83202e-05	0.834	0.956957	0.000118819	9.29398e-06	0.000237568	0.032	0.0506122	0.000125511	3.18447e-05	0.000230645	0.02	0.0314402	0.0533144	-0.455617	0.918526	0.842	0.994567	0
Exercise freq	Megasphaera	1.48803e-05	-3.43229e-05	7.13895e-05	0.604	0.854197	0.00018082	2.15373e-05	0.000313023	0.016	0.0266667	0.0001957	4.33803e-05	0.000325898	0.004	0.00722611	0.0760361	-0.235347	0.626898	0.608	0.967972	0
Sexual freq	Megasphaera	-1.15232e-05	-4.57545e-05	2.14745e-05	0.484	0.788025	0.00016407	4.8548e-05	0.000278586	0.004	0.00765432	0.000152547	4.26965e-05	0.000269032	0.008	0.013449	-0.0755386	-0.712375	0.102416	0.488	0.926961	0
Douching freq	Megasphaera	-9.13218e-07	-9.19005e-06	6.28922e-06	0.888	0.978947	0.000138272	1.61702e-05	0.000275013	0.036	0.0565923	0.000137359	1.76516e-05	0.000267825	0.034	0.0510659	-0.00664839	-0.00143187	11.8278	0.874	0.994567	0
FSH	Metamycoplasma_hominis	0.000142085	-6.03183e-05	0.000548066	0.33	0.67356	6.14664e-05	-0.000111788	0.000293401	0.574	0.632788	0.000203551	-2.80589e-06	0.000547111	0.078	0.11031	0.69803	-2.41952	1.70762	0.344	0.842492	0.1
E2	Metamycoplasma_hominis	3.53606e-05	-5.02933e-06	0.000119797	0.172	0.544082	4.93453e-05	-4.30174e-05	0.000194035	0.342	0.41093	8.47058e-05	-1.7542e-05	0.000274626	0.192	0.24595	0.417451	0.292524	249.034	0.308	0.842492	0
AMH	Metamycoplasma_hominis	3.06145e-06	-9.74763e-07	7.33401e-06	0.152	0.518884	1.2599e-05	2.75777e-07	2.92934e-05	0.056	0.0833013	1.56605e-05	3.78269e-06	3.10369e-05	0.014	0.0228421	0.195489	-0.0247859	1.66344	0.166	0.699185	0
BMI	Metamycoplasma_hominis	-2.22071e-07	-1.77444e-06	1.14766e-06	0.83	0.956957	4.76019e-05	1.6294e-05	9.40983e-05	0	0	4.73799e-05	1.66605e-05	9.38302e-05	0	0	-0.00468704	-0.0344273	0.0402446	0.83	0.994567	0
Hgb	Metamycoplasma_hominis	3.14499e-06	3.69662e-07	7.56416e-06	0.028	0.226042	5.54048e-05	1.05526e-05	0.000123235	0	0	5.85498e-05	1.35101e-05	0.00012926	0	0	0.0537148	0.0255116	0.535733	0.028	0.285526	0
Basal LH	Metamycoplasma_hominis	3.09783e-07	-2.0171e-06	2.80564e-06	0.79	0.941923	9.04559e-06	-2.09461e-06	2.26685e-05	0.14	0.190018	9.35538e-06	-1.21172e-06	2.39375e-05	0.112	0.152014	0.0331128	-0.106201	23.1006	0.814	0.994567	0
T	Metamycoplasma_hominis	4.00147e-06	-1.08879e-06	9.73576e-06	0.148	0.516667	4.80075e-05	9.51096e-06	0.000114133	0.006	0.0111779	5.2009e-05	1.40683e-05	0.000122424	0.006	0.010426	0.0769381	0.0106559	0.820007	0.142	0.648837	0
Basal E2	Metamycoplasma_hominis	7.0907e-07	-4.87096e-08	3.36432e-06	0.186	0.552299	8.66214e-06	-2.58211e-06	2.18223e-05	0.154	0.204366	9.37121e-06	-1.78612e-06	2.30751e-05	0.126	0.168653	0.0756647	-41.1083	0.00976299	0.288	0.82974	0
Parity	Metamycoplasma_hominis	1.19238e-05	-7.48664e-07	2.61307e-05	0.086	0.399102	3.59037e-05	9.23098e-06	7.79043e-05	0.01	0.0176941	4.78275e-05	2.11965e-05	0.000100174	0	0	0.249308	-0.00461883	0.73226	0.086	0.512692	0
Exercise freq	Metamycoplasma_hominis	1.40482e-05	2.14484e-06	3.29149e-05	0.034	0.243981	6.2386e-05	2.14516e-05	0.000129306	0	0	7.64342e-05	2.8686e-05	0.000160459	0	0	0.183795	0.0205689	0.34841	0.034	0.31	0
Sexual freq	Metamycoplasma_hominis	-4.77728e-06	-1.34868e-05	1.61369e-06	0.186	0.552299	6.07029e-05	2.09548e-05	0.000121007	0	0	5.59256e-05	1.90052e-05	0.000110764	0	0	-0.0854221	-0.2683	0.0460286	0.186	0.731726	0
Douching freq	Metamycoplasma_hominis	2.52278e-07	-6.33072e-07	1.27882e-06	0.614	0.859269	5.33613e-05	2.03649e-05	0.000111479	0	0	5.36136e-05	2.02433e-05	0.000111578	0	0	0.0047055	-0.0254745	0.0224446	0.614	0.967972	0
FSH	Lactobacillus_iners	-0.000459491	-0.00464169	0.00447897	0.824	0.956957	-0.00251138	-0.00934496	0.00401203	0.448	0.515134	-0.00297087	-0.00821491	0.00193691	0.252	0.31248	0.154665	-233.645	0.259438	0.848	0.994567	0
E2	Lactobacillus_iners	-0.000300433	-0.00195274	0.00165222	0.776	0.933851	-0.00365445	-0.00788913	0.000209602	0.066	0.0966919	-0.00395488	-0.00782025	-0.000505421	0.026	0.039901	0.0759651	-0.503182	1.95461	0.778	0.994567	0
AMH	Lactobacillus_iners	0.00143638	0.000793448	0.00202824	0	0	-0.00211303	-0.00392839	-0.000189678	0.036	0.0565923	-0.000676644	-0.00242069	0.00116443	0.506	0.571647	-2.12281	-4863.23	-1.60809	0.506	0.944125	0.1
BMI	Lactobacillus_iners	0.000129501	-1.6533e-05	0.000296121	0.096	0.430058	-0.00353471	-0.00494509	-0.00213171	0	0	-0.00340521	-0.00480099	-0.00203278	0	0	-0.0380302	-0.100622	0.0036724	0.096	0.551111	0
Hgb	Lactobacillus_iners	0.000108012	-9.40493e-05	0.000347276	0.286	0.636925	-0.00230264	-0.00404334	-0.000629928	0.004	0.00765432	-0.00219463	-0.0039828	-0.000466791	0.006	0.010426	-0.0492164	-0.9888	0.00775312	0.292	0.834182	0
Basal LH	Lactobacillus_iners	0.000452986	0.000223785	0.00072763	0	0	0.000118716	-0.00198453	0.00222201	0.902	0.919803	0.000571702	-0.0015308	0.00270566	0.628	0.687676	0.792347	-10.7423	2.18167	0.628	0.971373	0
T	Lactobacillus_iners	0.000448609	-4.91004e-05	0.000995885	0.074	0.37	-0.00218041	-0.00412939	-0.000464593	0.01	0.0176941	-0.0017318	-0.00348264	-5.61115e-05	0.046	0.0677757	-0.259041	-0.721909	4.0331	0.116	0.615753	0
Basal E2	Lactobacillus_iners	5.6698e-05	-5.95369e-06	0.000190218	0.14	0.507009	0.000532403	-0.00156831	0.00270208	0.602	0.655267	0.000589101	-0.00141037	0.00277979	0.566	0.630244	0.096245	-179.85	-0.107386	0.626	0.9703	0
Parity	Lactobacillus_iners	0.00179351	0.000917886	0.00271578	0	0	-0.00498635	-0.00652831	-0.00333679	0	0	-0.00319284	-0.00464859	-0.00177483	0	0	-0.561727	-1.43473	-0.306056	0	0	0
Exercise freq	Lactobacillus_iners	3.84921e-05	-0.000635239	0.000745393	0.938	0.991423	-0.00539941	-0.00720033	-0.00344534	0	0	-0.00536092	-0.0071847	-0.00364158	0	0	-0.00718014	-0.145031	0.126	0.938	0.994567	0
Sexual freq	Lactobacillus_iners	-0.000323504	-0.000759622	7.64981e-05	0.108	0.455882	-0.0041173	-0.00566264	-0.00242986	0	0	-0.00444081	-0.00596656	-0.0028057	0	0	0.0728482	-0.0137375	0.197682	0.108	0.596154	0
Douching freq	Lactobacillus_iners	-0.000155719	-0.000315376	-5.00894e-05	0.004	0.0607843	-0.00410393	-0.00567093	-0.00276957	0	0	-0.00425965	-0.0058301	-0.0029421	0	0	0.0365569	0.0122679	0.0832559	0.004	0.0775	0
FSH	Streptococcus_gallolyticus	-1.46289e-05	-0.000386478	0.000492886	0.862	0.959842	-0.000117727	-0.00116476	0.000536304	0.942	0.954314	-0.000132356	-0.000683282	0.000172818	0.704	0.752552	0.110527	-0.564833	1108.71	0.474	0.92299	0
E2	Streptococcus_gallolyticus	-7.65983e-05	-0.000453057	6.8411e-05	0.6	0.854197	0.000194402	-9.8755e-05	0.000647497	0.28	0.3472	0.000117803	-0.000388811	0.000590209	0.6	0.663338	-0.650221	-9.28603	3.30516	0.808	0.994567	0
AMH	Streptococcus_gallolyticus	-2.8231e-06	-2.45325e-05	1.42832e-05	0.824	0.956957	0.000128695	1.58334e-05	0.000309924	0.038	0.059375	0.000125872	2.57646e-05	0.000292256	0.012	0.0197034	-0.0224284	-0.0802137	3.42196	0.82	0.994567	0
BMI	Streptococcus_gallolyticus	7.19922e-06	-2.1535e-06	2.21363e-05	0.218	0.584602	0.000172888	8.73045e-05	0.000280044	0	0	0.000180087	9.238e-05	0.000288878	0	0	0.0399763	-0.0134219	0.145845	0.218	0.767955	0
Hgb	Streptococcus_gallolyticus	7.87573e-06	-4.80828e-06	3.42923e-05	0.382	0.711659	0.000214815	9.95276e-05	0.000359307	0	0	0.00022269	0.000109879	0.000367569	0	0	0.0353663	-0.0185826	0.229486	0.382	0.868182	0
Basal LH	Streptococcus_gallolyticus	3.47106e-06	-6.29538e-06	1.55261e-05	0.5	0.803942	0.000156968	3.10379e-05	0.000351085	0.014	0.0238462	0.000160439	3.41081e-05	0.000355743	0.012	0.0197034	0.0216347	-0.0127562	0.402114	0.512	0.948452	0
T	Streptococcus_gallolyticus	-1.68951e-05	-5.84993e-05	9.17771e-06	0.332	0.67356	0.00021417	9.27326e-05	0.000378263	0	0	0.000197275	9.25671e-05	0.000331038	0	0	-0.0856422	-0.237001	0.0778584	0.332	0.842492	0
Basal E2	Streptococcus_gallolyticus	-2.63975e-06	-9.4941e-06	-8.43749e-08	0.1	0.435393	0.000163191	3.0776e-05	0.000347762	0.006	0.0111779	0.000160552	2.91176e-05	0.000341367	0.006	0.010426	-0.0164418	-0.147424	-0.00208139	0.106	0.59529	0
Parity	Streptococcus_gallolyticus	1.68843e-05	-3.02705e-05	6.94069e-05	0.55	0.839458	0.000158846	3.46003e-05	0.000271426	0.008	0.014554	0.00017573	8.14015e-05	0.000284247	0	0	0.0960811	-0.136783	0.73935	0.55	0.954104	0
Exercise freq	Streptococcus_gallolyticus	-1.3667e-05	-5.12743e-05	2.15539e-05	0.434	0.759396	0.00025005	0.000125886	0.0004085	0	0	0.000236383	0.000125264	0.000383685	0	0	-0.0578172	-0.213612	0.0908429	0.434	0.905526	0
Sexual freq	Streptococcus_gallolyticus	-4.06609e-06	-4.61892e-05	3.19602e-05	0.9	0.984783	0.00021325	8.41393e-05	0.000380923	0	0	0.000209184	0.000103105	0.000349906	0	0	-0.0194378	-0.150657	0.321655	0.9	0.994567	0
Douching freq	Streptococcus_gallolyticus	-1.15127e-06	-1.27854e-05	5.01369e-06	0.86	0.958993	0.000199017	0.000103667	0.00032758	0	0	0.000197866	0.000100141	0.000322264	0	0	-0.00581844	-0.111609	0.0231794	0.86	0.994567	0
FSH	BVAB1	-0.000223528	-0.000608605	-1.83398e-05	0.032	0.23619	0.000535562	7.23904e-05	0.00132692	0.042	0.0645833	0.000312035	-1.74343e-05	0.000888073	0.104	0.142403	-0.716355	-812.844	-1.08656	0.12	0.62	0.1
E2	BVAB1	5.06253e-05	-1.11678e-05	0.000154105	0.168	0.5425	9.43305e-05	-0.000100854	0.00039851	0.51	0.574491	0.000144956	-4.77678e-05	0.000463067	0.238	0.298463	0.349247	2.9045	3783.74	0.338	0.842492	0
AMH	BVAB1	-7.68004e-06	-2.3535e-05	3.96955e-06	0.264	0.636925	3.68863e-05	-2.79695e-05	0.000126205	0.354	0.42338	2.92062e-05	-2.79268e-05	0.000108596	0.412	0.477994	-0.262959	-0.573413	7.78469	0.344	0.842492	0
BMI	BVAB1	-1.68614e-06	-4.78598e-06	5.96584e-07	0.186	0.552299	6.7402e-05	1.37209e-05	0.000132572	0.016	0.0266667	6.57158e-05	1.09521e-05	0.000131523	0.024	0.0372745	-0.0256581	-10.2938	-0.0198161	0.21	0.760514	0
Hgb	BVAB1	1.98953e-06	-2.73661e-06	8.60874e-06	0.452	0.766558	6.26409e-05	-7.26616e-06	0.000160416	0.124	0.171607	6.46305e-05	-7.0072e-06	0.00015916	0.11	0.149561	0.0307832	-33.5332	-0.00495961	0.518	0.948832	0
Basal LH	BVAB1	1.18988e-06	-4.75042e-08	3.16658e-06	0.09	0.407895	-2.52459e-06	-4.89937e-05	5.11557e-05	0.868	0.895739	-1.33471e-06	-4.83814e-05	5.41031e-05	0.91	0.923102	-0.891484	-0.348857	3.12919	0.992	0.994567	0
T	BVAB1	8.75379e-06	2.82182e-06	1.71991e-05	0.004	0.0607843	7.72552e-05	8.30333e-06	0.000174578	0.048	0.0719536	8.6009e-05	1.36933e-05	0.000182817	0.03	0.0455882	0.101778	0.045035	2.16988	0.034	0.31	0
Basal E2	BVAB1	8.53678e-08	-8.27677e-07	9.6601e-07	0.826	0.956957	-1.40527e-06	-5.19362e-05	5.55463e-05	0.962	0.966991	-1.3199e-06	-5.12884e-05	5.47476e-05	0.962	0.963243	-0.0646773	-0.189937	0.0277668	0.4	0.885714	0
Parity	BVAB1	9.46058e-07	-2.45435e-05	2.74467e-05	0.906	0.984783	6.37892e-05	9.46407e-06	0.000149028	0.04	0.0621242	6.47353e-05	1.31528e-05	0.000142012	0.026	0.039901	0.0146143	-0.509444	0.644919	0.908	0.994567	0
Exercise freq	BVAB1	-6.098e-06	-2.80302e-05	1.55857e-05	0.59	0.854197	0.000109723	3.6557e-05	0.000220202	0	0	0.000103625	2.41311e-05	0.000222789	0.018	0.0283537	-0.0588467	-1.30366	0.0906102	0.608	0.967972	0
Sexual freq	BVAB1	-3.54735e-06	-1.70287e-05	6.23516e-06	0.54	0.837	7.85787e-05	1.50066e-05	0.000175628	0.022	0.0357442	7.50313e-05	1.32844e-05	0.000165347	0.024	0.0372745	-0.0472783	-0.390793	0.0935126	0.552	0.954104	0
Douching freq	BVAB1	-6.83911e-08	-3.67726e-06	2.04276e-06	0.968	0.99496	7.61611e-05	1.17714e-05	0.000157733	0.028	0.0446502	7.60927e-05	1.30428e-05	0.000157507	0.026	0.039901	-0.000898787	-0.0313723	0.0921794	0.986	0.994567	0
FSH	Rhodococcus	-3.94902e-06	-3.71894e-05	1.48751e-05	0.85	0.956957	2.55923e-05	-7.47389e-06	8.44066e-05	0.294	0.362818	2.16433e-05	-7.34694e-07	5.60289e-05	0.092	0.128007	-0.182459	-0.855844	72.1055	0.798	0.994567	0
AMH	Rhodococcus	-8.10544e-07	-2.14206e-06	2.65167e-07	0.16	0.52766	2.33875e-06	-2.72366e-06	8.66538e-06	0.386	0.453945	1.5282e-06	-3.30653e-06	7.60675e-06	0.59	0.653214	-0.530391	-98.0227	0.113868	0.638	0.971373	0
BMI	Rhodococcus	1.62472e-07	-1.37575e-07	6.17956e-07	0.324	0.67356	1.92663e-06	-1.6019e-06	5.94097e-06	0.396	0.463595	2.0891e-06	-1.42916e-06	6.25467e-06	0.34	0.40229	0.0777712	-0.00210421	30.885	0.508	0.944125	0
Hgb	Rhodococcus	-9.62153e-08	-3.96324e-07	2.04357e-07	0.492	0.796033	4.63561e-06	-3.19477e-07	1.02269e-05	0.088	0.125599	4.5394e-06	-4.79728e-07	1.02513e-05	0.102	0.14016	-0.0211956	0.074377	112.846	0.57	0.954104	0
Basal LH	Rhodococcus	-3.7557e-07	-1.0151e-06	2.71321e-08	0.102	0.44162	-6.48051e-07	-5.35932e-06	3.64793e-06	0.768	0.809796	-1.02362e-06	-5.8351e-06	3.40434e-06	0.662	0.717552	0.366903	-3606.22	-5.15039	0.664	0.976471	0
T	Rhodococcus	-8.23095e-07	-2.04764e-06	9.40848e-08	0.098	0.435393	2.46592e-06	-1.74342e-06	7.83123e-06	0.268	0.333923	1.64283e-06	-3.19673e-06	6.9713e-06	0.528	0.592185	-0.501023	1.03906	1317.06	0.61	0.967972	0
Basal E2	Rhodococcus	-4.83529e-08	-1.89843e-07	3.73937e-08	0.34	0.677378	-9.71373e-07	-5.56292e-06	3.47674e-06	0.646	0.697284	-1.01973e-06	-5.58319e-06	3.38395e-06	0.63	0.687676	0.0474175	-94.8883	-0.0155678	0.822	0.994567	0
Parity	Rhodococcus	-9.56737e-08	-1.90391e-06	1.55395e-06	0.962	0.991423	1.99046e-06	-2.30307e-06	7.14274e-06	0.362	0.430952	1.89479e-06	-1.52836e-06	6.4432e-06	0.304	0.365839	-0.0504931	-0.126895	129.003	0.898	0.994567	0
Exercise freq	Rhodococcus	-6.21801e-07	-2.98693e-06	6.66548e-07	0.56	0.839458	4.46313e-06	-3.8984e-07	1.31944e-05	0.104	0.145487	3.84133e-06	7.80735e-08	1.04639e-05	0.072	0.102762	-0.161871	-0.466558	1.98954	0.524	0.948832	0
Sexual freq	Rhodococcus	9.34425e-07	2.64709e-07	1.85611e-06	0.002	0.0336957	2.15886e-06	-1.56472e-06	7.3061e-06	0.302	0.370332	3.09329e-06	-4.33671e-07	8.02991e-06	0.11	0.149561	0.302081	0.140645	35.6334	0.112	0.598621	0
Douching freq	Rhodococcus	8.54444e-08	-3.89438e-08	2.23535e-07	0.184	0.552299	2.99945e-06	-2.37779e-07	8.04775e-06	0.096	0.135766	3.08489e-06	-1.94602e-07	8.15644e-06	0.086	0.120307	0.0276977	-0.00995386	0.804007	0.262	0.827444	0
AMH	Cutibacterium_acnes	-2.58701e-08	-1.44814e-07	6.49092e-08	0.644	0.874081	1.11394e-07	-1.75922e-07	3.82565e-07	0.448	0.515134	8.55239e-08	-1.72333e-07	3.2172e-07	0.484	0.55	-0.302489	-1.24204	9.51712	0.744	0.994567	0
BMI	Cutibacterium_acnes	-3.80155e-08	-1.50083e-07	1.04718e-08	0.338	0.677378	1.52456e-06	4.10801e-07	4.46198e-06	0	0	1.48654e-06	4.17245e-07	4.30835e-06	0	0	-0.0255731	-0.03831	0.0537396	0.338	0.842492	0
Basal LH	Cutibacterium_acnes	-1.4459e-08	-5.36417e-08	1.08876e-08	0.364	0.696543	4.03068e-08	-2.66146e-07	3.02696e-07	0.738	0.782421	2.58478e-08	-2.7037e-07	2.94464e-07	0.826	0.856961	-0.55939	-0.45244	9.11355	0.966	0.994567	0
Parity	Cutibacterium_acnes	1.27401e-06	2.50782e-07	3.92907e-06	0	0	1.66867e-07	-1.718e-07	5.23845e-07	0.338	0.406755	1.44088e-06	3.58293e-07	4.03823e-06	0	0	0.88419	0.285238	1.11514	0	0	0
Exercise freq	Cutibacterium_acnes	4.07009e-07	-8.63212e-09	1.47376e-06	0.124	0.481034	1.59869e-06	3.75964e-07	4.89225e-06	0	0	2.0057e-06	4.4795e-07	6.22567e-06	0	0	0.202926	-0.16313	0.257761	0.124	0.623899	0
Sexual freq	Cutibacterium_acnes	-1.81977e-07	-7.42192e-07	6.87071e-08	0.414	0.739286	1.85615e-06	3.90647e-07	5.73686e-06	0.002	0.00402597	1.67417e-06	4.1652e-07	5.07483e-06	0	0	-0.108697	-0.148253	0.545361	0.414	0.896027	0
Douching freq	Cutibacterium_acnes	3.43883e-08	1.76964e-09	1.09778e-07	0.064	0.344444	1.59298e-06	4.0951e-07	4.55542e-06	0	0	1.62736e-06	4.21457e-07	4.67191e-06	0	0	0.0211313	-0.00432441	0.0335487	0.064	0.442857	0
FSH	Ureaplasma_parvum	6.31133e-08	-0.000388352	0.000375635	0.996	0.998	-1.99943e-06	-0.000673532	0.000661616	0.992	0.992	-1.93632e-06	-0.000549052	0.000658794	0.922	0.931617	-0.0325945	-0.924998	260.827	0.974	0.994567	0
E2	Ureaplasma_parvum	-8.03012e-06	-0.000181196	0.000126396	0.954	0.991423	-8.79327e-05	-0.000486301	0.000366125	0.68	0.724897	-9.59628e-05	-0.000514247	0.000355298	0.678	0.729792	0.0836795	-0.187652	58.2149	0.836	0.994567	0
AMH	Ureaplasma_parvum	-6.44457e-07	-0.000120416	8.79351e-05	0.96	0.991423	6.40774e-06	-0.000264284	0.0002546	0.9	0.919803	5.76328e-06	-0.000234236	0.000253144	0.944	0.948898	-0.111821	-16.8181	1.35689	0.968	0.994567	0
BMI	Ureaplasma_parvum	-1.53939e-05	-3.50408e-05	3.15154e-06	0.114	0.462565	5.86491e-05	-0.000136342	0.000224711	0.564	0.623538	4.32552e-05	-0.000164754	0.000208529	0.672	0.725348	-0.355887	-0.143136	40.6316	0.726	0.994567	0
Hgb	Ureaplasma_parvum	-3.67728e-06	-2.5612e-05	1.53262e-05	0.662	0.883046	-4.86911e-05	-0.000273294	0.000160525	0.67	0.717196	-5.23683e-05	-0.00026523	0.000151642	0.618	0.678399	0.0702196	-0.284175	8.10579	0.928	0.994567	0
Basal LH	Ureaplasma_parvum	8.90009e-06	-1.41464e-05	3.73496e-05	0.51	0.814784	-2.22891e-05	-0.000326458	0.000225311	0.89	0.913576	-1.3389e-05	-0.000311188	0.00022574	0.938	0.946549	-0.664732	-0.510568	6.84087	0.868	0.994567	0
T	Ureaplasma_parvum	-4.95556e-05	-0.000135186	1.88819e-05	0.188	0.556107	8.57563e-05	-0.000147008	0.000286109	0.446	0.51436	3.62007e-05	-0.000179635	0.000224944	0.728	0.773937	-1.36891	0.023882	1193.34	0.764	0.994567	0
Basal E2	Ureaplasma_parvum	2.9764e-06	-3.76741e-06	1.81229e-05	0.52	0.822449	-1.59572e-05	-0.000285362	0.000232671	0.912	0.928778	-1.29808e-05	-0.000286276	0.000231454	0.94	0.947334	-0.229292	-0.0997091	4.7402	0.98	0.994567	0
Parity	Ureaplasma_parvum	0.00011994	1.54554e-06	0.000287629	0.064	0.344444	-6.93899e-05	-0.000348998	0.000129316	0.502	0.567128	5.05503e-05	-0.000162775	0.000220296	0.638	0.695429	2.37269	-15.1956	18.9642	0.662	0.976471	0
Exercise freq	Ureaplasma_parvum	-1.46969e-05	-9.30001e-05	6.44118e-05	0.774	0.932893	0.000160592	-4.84442e-05	0.000399917	0.164	0.215424	0.000145895	-4.94577e-05	0.000371988	0.16	0.208054	-0.100736	-508.038	-0.42037	0.83	0.994567	0
Sexual freq	Ureaplasma_parvum	-3.15916e-05	-9.49567e-05	2.82631e-05	0.322	0.672642	7.76642e-05	-0.000123631	0.000274894	0.478	0.542387	4.60725e-05	-0.000164334	0.000230267	0.686	0.735339	-0.685694	-16.7798	1.00661	0.852	0.994567	0
Douching freq	Ureaplasma_parvum	-1.2239e-05	-4.21073e-05	4.02891e-06	0.24	0.615894	5.99739e-05	-0.000162564	0.000234579	0.57	0.629274	4.77349e-05	-0.000172201	0.000224983	0.676	0.728651	-0.256395	-0.209939	44.5798	0.816	0.994567	0
FSH	Lactobacillus_crispatus	-0.00207192	-0.00622437	0.00216341	0.318	0.667886	-0.00199755	-0.00896947	0.00466499	0.504	0.568559	-0.00406947	-0.00893369	0.000524519	0.088	0.122662	0.509138	-0.162534	54.271	0.394	0.885072	0
E2	Lactobacillus_crispatus	-0.000971293	-0.0031234	0.000635855	0.27	0.636925	-0.00182145	-0.00614336	0.00258048	0.426	0.493498	-0.00279274	-0.00692751	0.0013387	0.18	0.232113	0.347792	-263.623	0.207328	0.386	0.874708	0.1
AMH	Lactobacillus_crispatus	-0.00117105	-0.00193301	-0.000543743	0	0	-0.00201497	-0.00388854	5.17502e-05	0.058	0.0861111	-0.00318602	-0.00510559	-0.00131405	0.002	0.00374396	0.367559	0.210662	3.1731	0.002	0.0455882	0
BMI	Lactobacillus_crispatus	-0.0002888	-0.000483797	-0.00013952	0	0	-0.00504241	-0.00645259	-0.00366113	0	0	-0.00533121	-0.00664258	-0.00389967	0	0	0.0541715	0.0259537	0.0969752	0	0	0
Hgb	Lactobacillus_crispatus	-0.000289683	-0.000527992	-8.5533e-05	0.006	0.0815789	-0.0057189	-0.0075997	-0.00381917	0	0	-0.00600858	-0.00792762	-0.00415426	0	0	0.0482115	0.0158413	0.103045	0.006	0.105682	0
Basal LH	Lactobacillus_crispatus	-0.000407603	-0.000692792	-0.000179148	0	0	-0.00147054	-0.00354743	0.000913991	0.194	0.250166	-0.00187814	-0.00390563	0.000509742	0.094	0.130322	0.217024	8.90925	4340.89	0.094	0.543657	0
T	Lactobacillus_crispatus	-0.000293542	-0.000775885	0.000226355	0.27	0.636925	-0.00447613	-0.0062307	-0.00269684	0	0	-0.00476967	-0.00637166	-0.00302042	0	0	0.0615435	-0.0455346	0.179856	0.27	0.827444	0
Basal E2	Lactobacillus_crispatus	-0.000117556	-0.000282978	-2.80365e-05	0.008	0.0984127	-0.00178488	-0.00375699	0.000432883	0.09	0.128217	-0.00190244	-0.00387569	0.00032523	0.074	0.105423	0.0617925	-0.259073	0.394572	0.082	0.500394	0
Parity	Lactobacillus_crispatus	-0.00417631	-0.00512501	-0.00319642	0	0	-0.00111944	-0.00279001	0.000605903	0.18	0.23406	-0.00529576	-0.00669866	-0.00383167	0	0	0.788615	0.57541	1.2105	0	0	0.1
Exercise freq	Lactobacillus_crispatus	-0.000536592	-0.00130898	0.000311464	0.172	0.544082	-0.0064421	-0.00832051	-0.0043525	0	0	-0.00697869	-0.00861744	-0.00496703	0	0	0.07689	-0.0415577	0.202358	0.172	0.712834	0
Sexual freq	Lactobacillus_crispatus	-0.000202343	-0.00064569	0.000202088	0.348	0.682785	-0.00484384	-0.00665595	-0.00328095	0	0	-0.00504618	-0.00670052	-0.00347757	0	0	0.0400982	-0.0388057	0.142188	0.348	0.842492	0
Douching freq	Lactobacillus_crispatus	0.000251645	0.000123087	0.000405025	0	0	-0.00518919	-0.00670004	-0.00365244	0	0	-0.00493755	-0.00643691	-0.00330215	0	0	-0.0509656	-0.102722	-0.0247255	0	0	0.1
FSH	Bifidobacterium_longum	-0.000149317	-0.000570308	4.06456e-05	0.426	0.753767	0.000345592	1.79696e-05	0.00111267	0.054	0.0804808	0.000196275	2.59098e-05	0.000543687	0.032	0.0485323	-0.760755	-1.39587	3.78136	0.422	0.896027	0.1
E2	Bifidobacterium_longum	7.76054e-06	-2.39605e-05	2.58353e-05	0.512	0.814784	7.64523e-05	-9.15926e-06	0.00020874	0.098	0.138091	8.42128e-05	1.66281e-06	0.000227635	0.076	0.107875	0.0921539	-0.0557967	7.04491	0.548	0.954104	0
AMH	Bifidobacterium_longum	-2.22814e-05	-6.30871e-05	4.46383e-06	0.186	0.552299	7.1832e-05	5.146e-06	0.000164783	0.044	0.067126	4.95506e-05	-2.41939e-05	0.000134275	0.212	0.269344	-0.44967	1.66641	2918.15	0.394	0.885072	0
BMI	Bifidobacterium_longum	2.59714e-06	-4.63956e-06	1.37012e-05	0.636	0.869312	3.22592e-06	-6.10147e-05	6.20889e-05	0.89	0.913576	5.82306e-06	-5.94845e-05	6.99619e-05	0.824	0.856032	0.44601	-0.176809	18.5357	0.728	0.994567	0
Hgb	Bifidobacterium_longum	2.7825e-07	-6.47424e-06	1.28028e-05	0.942	0.991423	-1.6103e-05	-6.6428e-05	3.17881e-05	0.526	0.587392	-1.58248e-05	-6.03615e-05	2.93139e-05	0.484	0.55	-0.0175832	0.0992093	414.747	0.81	0.994567	0
Basal LH	Bifidobacterium_longum	-3.14752e-06	-1.08128e-05	1.80428e-06	0.28	0.636925	-5.57174e-07	-5.15918e-05	5.75311e-05	0.902	0.919803	-3.70469e-06	-5.54614e-05	5.09822e-05	0.832	0.860881	0.849603	0.124094	199.517	0.868	0.994567	0
T	Bifidobacterium_longum	-3.00629e-06	-1.74891e-05	9.47724e-06	0.582	0.849435	3.06395e-05	-2.76102e-05	0.000109115	0.344	0.412693	2.76332e-05	-2.8393e-05	0.000104253	0.382	0.447882	-0.108793	-2.99287	1.38242	0.688	0.981478	0
Basal E2	Bifidobacterium_longum	9.63783e-07	-1.90371e-07	3.91611e-06	0.22	0.585911	-4.62446e-06	-6.23057e-05	5.70853e-05	0.866	0.894867	-3.66068e-06	-6.10168e-05	5.85866e-05	0.9	0.917763	-0.26328	-0.0186479	18.6727	0.892	0.994567	0
Parity	Bifidobacterium_longum	3.17647e-05	-4.78888e-06	7.37185e-05	0.112	0.461702	-2.94618e-05	-0.000100246	4.61952e-05	0.398	0.465234	2.30294e-06	-5.61874e-05	6.87489e-05	0.974	0.974	13.7931	-1.72321	114.915	0.978	0.994567	0
Exercise freq	Bifidobacterium_longum	-9.58051e-06	-5.37398e-05	4.04318e-05	0.702	0.900745	-1.39921e-05	-0.000170637	0.000106218	0.818	0.852083	-2.35727e-05	-0.000148092	8.85192e-05	0.682	0.733079	0.406425	-4.06007	5.69632	0.96	0.994567	0
Sexual freq	Bifidobacterium_longum	-6.59952e-07	-1.06018e-05	1.11452e-05	0.828	0.956957	-6.82749e-06	-7.64054e-05	6.94865e-05	0.858	0.888971	-7.48745e-06	-7.9163e-05	6.66651e-05	0.854	0.881292	0.0881411	-1.48305	1.82451	0.934	0.994567	0
Douching freq	Bifidobacterium_longum	2.4308e-06	-1.17945e-06	6.07498e-06	0.18	0.551383	4.60023e-06	-6.75108e-05	7.61745e-05	0.87	0.896609	7.03102e-06	-6.62775e-05	7.80013e-05	0.816	0.852291	0.345725	-0.0270116	24.9193	0.76	0.994567	0
FSH	Lactobacillus_vaginalis	-2.18668e-05	-5.08393e-05	2.0619e-06	0.088	0.40355	-1.00392e-06	-5.16514e-05	5.52844e-05	0.988	0.990556	-2.28707e-05	-6.28038e-05	1.73913e-05	0.282	0.341484	0.956105	-73.6105	1.85008	0.362	0.842492	0.1
AMH	Lactobacillus_vaginalis	-4.34061e-07	-9.55155e-06	4.89306e-06	0.984	0.997585	1.43585e-05	-2.43873e-06	3.21703e-05	0.096	0.135766	1.39244e-05	-1.18124e-06	2.80144e-05	0.068	0.0979554	-0.0311727	-1.49755	0.747489	0.96	0.994567	0
BMI	Lactobacillus_vaginalis	-1.91172e-06	-3.07483e-06	-9.86386e-07	0	0	1.58574e-05	5.02885e-06	2.78063e-05	0.01	0.0176941	1.39456e-05	3.10878e-06	2.5942e-05	0.016	0.025567	-0.137083	-14.001	-0.115846	0.016	0.217544	0
Hgb	Lactobacillus_vaginalis	1.78378e-06	-2.31181e-08	4.03145e-06	0.074	0.37	2.26065e-05	9.54925e-06	3.904e-05	0.002	0.00402597	2.43903e-05	1.14914e-05	4.10224e-05	0	0	0.0731349	0.00772407	0.292211	0.074	0.486017	0
Basal LH	Lactobacillus_vaginalis	-1.08309e-06	-3.9425e-06	7.61589e-07	0.332	0.67356	1.90661e-05	3.00782e-06	3.64166e-05	0.018	0.0296178	1.7983e-05	2.53859e-06	3.4945e-05	0.022	0.0344444	-0.0602286	-0.877289	0.0276635	0.346	0.842492	0
T	Lactobacillus_vaginalis	-2.08893e-06	-6.28625e-06	1.71482e-06	0.29	0.642143	1.89084e-05	6.92424e-06	3.53087e-05	0.006	0.0111779	1.68195e-05	5.54087e-06	3.18201e-05	0.008	0.013449	-0.124197	-1.36562	0.0735139	0.294	0.834182	0
Basal E2	Lactobacillus_vaginalis	-4.71616e-08	-7.22608e-07	8.49422e-07	0.852	0.956957	1.80858e-05	3.38885e-06	3.84157e-05	0.022	0.0357442	1.80386e-05	3.25027e-06	3.80696e-05	0.026	0.039901	-0.00261448	-0.0315154	0.11942	0.862	0.994567	0
Parity	Lactobacillus_vaginalis	4.83984e-06	-2.61638e-06	1.25265e-05	0.218	0.584602	8.73397e-06	-4.18211e-06	2.29993e-05	0.206	0.263449	1.35738e-05	3.16733e-06	2.52369e-05	0.018	0.0283537	0.356557	-0.264422	1.99871	0.228	0.781681	0
Exercise freq	Lactobacillus_vaginalis	-2.21909e-06	-9.5652e-06	3.91638e-06	0.552	0.839458	1.84668e-05	3.67069e-06	3.23404e-05	0.02	0.032839	1.62477e-05	2.70734e-06	2.83095e-05	0.016	0.025567	-0.136578	-2.69532	0.195742	0.556	0.954104	0
Sexual freq	Lactobacillus_vaginalis	2.03972e-06	-2.14795e-06	8.29683e-06	0.446	0.763024	1.60144e-05	1.38901e-06	3.0023e-05	0.04	0.0621242	1.80541e-05	5.36737e-06	3.08181e-05	0.004	0.00722611	0.112978	-0.0668634	2.99041	0.45	0.909173	0
Douching freq	Lactobacillus_vaginalis	3.48066e-08	-1.32637e-06	1.06123e-06	0.906	0.984783	1.97936e-05	7.13662e-06	3.2992e-05	0.002	0.00402597	1.98284e-05	7.85966e-06	3.29706e-05	0	0	0.00175539	0.0304045	41.2971	0.906	0.994567	0
FSH	Lactobacillus_coleohominis	-1.90612e-06	-3.7744e-06	-6.16167e-07	0.006	0.0815789	1.00972e-06	-3.26013e-06	5.69627e-06	0.672	0.717355	-8.96397e-07	-4.75928e-06	3.14065e-06	0.61	0.67152	2.12642	-118.275	2.38862	0.608	0.967972	0
AMH	Lactobacillus_coleohominis	4.91736e-08	-3.0462e-07	3.07525e-07	0.694	0.894925	1.6876e-06	5.64999e-07	3.28438e-06	0.004	0.00765432	1.73678e-06	6.87593e-07	3.22136e-06	0.002	0.00374396	0.0283131	-0.138767	0.310887	0.696	0.982514	0
BMI	Lactobacillus_coleohominis	-7.96219e-08	-1.62509e-07	-9.75385e-09	0.03	0.230198	1.75582e-06	8.72341e-07	2.72719e-06	0	0	1.6762e-06	8.11647e-07	2.6704e-06	0	0	-0.0475014	-0.134093	-0.00974271	0.03	0.290625	0
Basal LH	Lactobacillus_coleohominis	2.986e-08	-3.62174e-08	8.83349e-08	0.332	0.67356	2.00863e-06	7.27813e-07	3.51694e-06	0.002	0.00402597	2.03849e-06	7.71381e-07	3.55368e-06	0.002	0.00374396	0.0146481	-0.0127075	0.0868494	0.334	0.842492	0
T	Lactobacillus_coleohominis	1.14107e-07	-8.29101e-08	3.33446e-07	0.284	0.636925	2.00992e-06	8.89964e-07	3.26699e-06	0	0	2.12403e-06	9.68974e-07	3.4393e-06	0	0	0.0537222	-0.0455297	0.165399	0.284	0.827444	0
Parity	Lactobacillus_coleohominis	-1.79353e-07	-6.19273e-07	2.72285e-07	0.472	0.779957	1.82003e-06	9.12341e-07	2.88084e-06	0	0	1.64067e-06	8.14425e-07	2.5841e-06	0	0	-0.109317	-0.452061	0.170615	0.472	0.92299	0
Exercise freq	Lactobacillus_coleohominis	-1.04195e-08	-3.9345e-07	3.34069e-07	0.95	0.991423	1.39243e-06	3.98873e-07	2.63558e-06	0.012	0.0209459	1.38201e-06	3.68506e-07	2.45947e-06	0.006	0.010426	-0.0075394	-0.461229	0.302123	0.956	0.994567	0
Sexual freq	Lactobacillus_coleohominis	2.47548e-08	-1.93437e-07	2.62527e-07	0.814	0.955833	1.4296e-06	4.3617e-07	2.57119e-06	0.004	0.00765432	1.45435e-06	5.57801e-07	2.50963e-06	0.002	0.00374396	0.0170212	-0.108713	0.371062	0.816	0.994567	0
Douching freq	Lactobacillus_coleohominis	4.45771e-08	-5.66498e-09	9.81731e-08	0.094	0.423547	1.74093e-06	8.33029e-07	2.85451e-06	0	0	1.78551e-06	8.67109e-07	2.91145e-06	0	0	0.024966	-0.00295918	0.066423	0.094	0.543657	0
FSH	Lactobacillus_johnsonii	0.000355331	9.0903e-05	0.000932249	0	0	-0.000432254	-0.00112716	4.73364e-05	0.122	0.169444	-7.69229e-05	-0.000668955	0.000361167	0.88	0.899736	-4.61932	-1.60012	381.572	0.88	0.994567	0.1
E2	Lactobacillus_johnsonii	5.99239e-05	-6.31369e-06	0.000195076	0.132	0.491827	-0.000190986	-0.000703529	0.00011437	0.382	0.449924	-0.000131062	-0.000566493	0.000181818	0.526	0.591655	-0.457219	-0.259522	192.894	0.602	0.967972	0
AMH	Lactobacillus_johnsonii	-3.80287e-06	-5.45401e-05	2.67469e-05	0.912	0.986557	-6.96994e-05	-0.000187373	4.64581e-05	0.276	0.342788	-7.35023e-05	-0.000194738	4.13524e-05	0.236	0.297398	0.0517381	-0.262292	27.7887	0.876	0.994567	0
BMI	Lactobacillus_johnsonii	9.96379e-06	-6.11681e-06	2.70318e-05	0.218	0.584602	-6.79551e-05	-0.000181148	3.98876e-05	0.21	0.267681	-5.79914e-05	-0.000170302	4.07616e-05	0.262	0.320774	-0.171815	-9.58535	0.111089	0.42	0.896027	0
Hgb	Lactobacillus_johnsonii	4.9983e-06	-1.4111e-05	2.86571e-05	0.69	0.894925	-0.000141828	-0.000271806	-5.3174e-05	0	0	-0.00013683	-0.00025724	-5.20896e-05	0	0	-0.0365294	-0.21683	0.142252	0.69	0.981478	0
Basal LH	Lactobacillus_johnsonii	7.32465e-06	-6.70808e-06	2.10525e-05	0.272	0.636925	-0.00017582	-0.000310328	-6.2493e-05	0	0	-0.000168496	-0.000298294	-5.28552e-05	0	0	-0.0434709	-0.373212	0.01464	0.272	0.827444	0
T	Lactobacillus_johnsonii	-5.41498e-06	-4.98481e-05	4.49848e-05	0.826	0.956957	-0.000105345	-0.000226415	-8.44439e-06	0.048	0.0719536	-0.00011076	-0.000221759	-1.55648e-05	0.03	0.0455882	0.0488894	-0.320972	1.37664	0.82	0.994567	0
Basal E2	Lactobacillus_johnsonii	-8.84862e-07	-4.84042e-06	2.56669e-06	0.602	0.854197	-0.000167545	-0.000305234	-5.84326e-05	0.002	0.00402597	-0.00016843	-0.000305648	-5.85259e-05	0.002	0.00374396	0.0052536	-0.019636	0.0352402	0.604	0.967972	0
Parity	Lactobacillus_johnsonii	8.6955e-05	2.08504e-06	0.000178464	0.048	0.295238	-0.000133296	-0.000264058	-8.48726e-06	0.044	0.067126	-4.63409e-05	-0.000144797	5.87521e-05	0.442	0.506731	-1.87642	-324.89	0.0507914	0.47	0.92299	0
Exercise freq	Lactobacillus_johnsonii	5.21197e-05	-2.77054e-05	0.000172653	0.28	0.636925	-6.90584e-05	-0.000319671	0.000121479	0.576	0.633191	-1.69387e-05	-0.000170486	0.000132755	0.874	0.895966	-3.07696	-45.8546	1.99362	0.738	0.994567	0
Sexual freq	Lactobacillus_johnsonii	1.21684e-05	-1.6718e-05	4.56291e-05	0.41	0.737413	-6.48813e-05	-0.000192096	3.99375e-05	0.25	0.313005	-5.27129e-05	-0.00018204	5.77426e-05	0.36	0.423369	-0.230843	-14.9185	0.303197	0.71	0.992446	0
Douching freq	Lactobacillus_johnsonii	-1.45024e-05	-3.76499e-05	-2.89233e-07	0.072	0.369536	-5.96487e-05	-0.000180946	6.03249e-05	0.368	0.436086	-7.41511e-05	-0.000196879	4.56798e-05	0.254	0.313955	0.195579	-676.026	0.0551645	0.29	0.832407	0
FSH	Ureaplasma_urealyticum	5.00716e-06	-5.05239e-05	8.72447e-05	0.986	0.997585	4.64001e-05	-5.8598e-05	0.000196282	0.49	0.55438	5.14073e-05	-2.08583e-05	0.000161301	0.242	0.302989	0.0974018	-0.717477	29.7456	0.92	0.994567	0
E2	Ureaplasma_urealyticum	5.81404e-06	-4.79661e-06	2.28243e-05	0.388	0.717661	2.69896e-05	-2.99675e-05	0.000105187	0.424	0.491916	3.28036e-05	-1.64921e-05	0.000106622	0.28	0.339593	0.177238	-531.54	-0.469643	0.64	0.971373	0
AMH	Ureaplasma_urealyticum	5.81616e-06	1.33638e-07	1.75275e-05	0.09	0.407895	-4.94319e-05	-0.000143912	2.78993e-06	0.11	0.153604	-4.36157e-05	-0.000130591	2.76605e-06	0.122	0.164435	-0.13335	-0.669557	0.209334	0.128	0.623899	0
BMI	Ureaplasma_urealyticum	-2.54677e-06	-1.16836e-05	2.58068e-06	0.546	0.839458	-3.87083e-05	-0.000112932	6.9554e-06	0.172	0.225169	-4.1255e-05	-0.000121506	6.26852e-06	0.172	0.22291	0.0617323	-0.240142	0.254125	0.614	0.967972	0
Hgb	Ureaplasma_urealyticum	1.33588e-06	-7.32655e-07	4.7418e-06	0.318	0.667886	-3.21431e-05	-0.000103319	1.63159e-06	0.134	0.183157	-3.08072e-05	-9.84501e-05	2.52462e-06	0.164	0.212898	-0.0433624	21591.6	22179.3	0.418	0.896027	0
Basal LH	Ureaplasma_urealyticum	2.93266e-06	-1.37508e-07	8.75966e-06	0.114	0.462565	-6.29511e-05	-0.000159567	-9.31958e-06	0.004	0.00765432	-6.00184e-05	-0.000150178	-9.02607e-06	0.006	0.010426	-0.0488626	-0.0844511	0.0631117	0.12	0.62	0
T	Ureaplasma_urealyticum	-9.16087e-06	-3.26103e-05	4.5071e-06	0.434	0.759396	-2.8249e-05	-7.99452e-05	6.50203e-06	0.162	0.213158	-3.74099e-05	-0.000101144	4.42332e-06	0.132	0.175773	0.244879	-0.455148	0.872552	0.514	0.948452	0
Basal E2	Ureaplasma_urealyticum	1.03198e-06	-9.16577e-07	6.77211e-06	0.604	0.854197	-6.10501e-05	-0.000149463	-9.09711e-06	0.008	0.014554	-6.00182e-05	-0.000145295	-9.02421e-06	0.008	0.013449	-0.0171945	-0.110187	0.0124633	0.612	0.967972	0
Parity	Ureaplasma_urealyticum	2.27466e-05	-1.76389e-06	8.04602e-05	0.216	0.584602	-7.43477e-05	-0.000210765	-3.69524e-06	0.062	0.0915238	-5.16011e-05	-0.000139438	2.79657e-06	0.098	0.134902	-0.440816	-1.71611	0.637711	0.294	0.834182	0
Exercise freq	Ureaplasma_urealyticum	-3.63805e-06	-1.08309e-05	3.34398e-06	0.272	0.636925	-1.73356e-05	-0.000112056	3.33579e-05	0.774	0.813908	-2.09737e-05	-0.000117155	2.84135e-05	0.718	0.765406	0.173458	-14.3273	0.266795	0.938	0.994567	0
Sexual freq	Ureaplasma_urealyticum	-5.38963e-06	-2.2137e-05	3.5772e-06	0.52	0.822449	-4.48209e-05	-0.000138213	7.48648e-06	0.188	0.243239	-5.02105e-05	-0.000157248	8.75835e-06	0.206	0.262151	0.107341	-321.596	-0.0473419	0.374	0.857544	0
Douching freq	Ureaplasma_urealyticum	1.67042e-06	-4.9647e-08	5.59157e-06	0.126	0.481034	-4.90398e-05	-0.000143733	8.68466e-06	0.148	0.197418	-4.73694e-05	-0.00014052	8.80997e-06	0.154	0.201605	-0.0352636	-0.601585	-0.011657	0.132	0.631481	0
Delivery mode: No pregnancy histoty	Peptoniphilus_indolicus	-3.56989e-07	-6.92622e-07	-9.89998e-08	0.008	0.0984127	5.36607e-06	3.58671e-06	7.59197e-06	0	0	5.00909e-06	3.36684e-06	7.08412e-06	0	0	-0.0712683	-0.151869	-0.0242869	0.008	0.131915	0
Delivery mode: Only abortion history	Peptoniphilus_indolicus	9.24223e-09	-1.29382e-07	1.04351e-07	0.842	0.956957	4.99984e-06	3.24666e-06	6.87353e-06	0	0	5.00909e-06	3.23257e-06	6.86314e-06	0	0	0.00184509	-0.0310998	0.0232177	0.842	0.994567	0
Delivery mode: Only vaginal delivery history	Peptoniphilus_indolicus	-8.88174e-08	-3.74061e-07	2.21411e-07	0.57	0.841429	5.0979e-06	3.36808e-06	7.07463e-06	0	0	5.00909e-06	3.25807e-06	7.0338e-06	0	0	-0.0177313	-0.0944199	0.0374091	0.57	0.954104	0
Delivery mode: Only ceserean history	Peptoniphilus_indolicus	-1.14187e-07	-2.51959e-07	5.93765e-09	0.082	0.385152	5.12327e-06	3.21772e-06	7.41441e-06	0	0	5.00909e-06	3.18681e-06	7.24476e-06	0	0	-0.0227961	-0.0464347	0.00304692	0.082	0.500394	0
Delivery mode: Cesarean and vaginal delivery history	Peptoniphilus_indolicus	-1.64116e-08	-1.37068e-07	1.2872e-07	0.768	0.932893	5.0255e-06	3.36539e-06	7.40187e-06	0	0	5.00909e-06	3.37009e-06	7.36266e-06	0	0	-0.00327636	-0.024187	0.0311598	0.768	0.994567	0
Contraception: Condom	Peptoniphilus_indolicus	2.32568e-08	-8.01946e-10	9.23193e-08	0.136	0.501905	3.88228e-06	2.07101e-06	5.69081e-06	0	0	3.90554e-06	2.08647e-06	5.70611e-06	0	0	0.00595481	1.63224e-05	0.0284306	0.136	0.63494	0
Contraception: No contraception	Peptoniphilus_indolicus	1.07823e-07	-5.29183e-08	3.12237e-07	0.234	0.606522	3.79772e-06	2.24278e-06	5.89586e-06	0	0	3.90554e-06	2.36615e-06	5.99721e-06	0	0	0.0276078	-0.0103495	0.10868	0.234	0.781681	0
Contraception: IUD	Peptoniphilus_indolicus	-9.85489e-08	-4.28969e-07	3.83966e-07	0.598	0.854197	4.00409e-06	2.36401e-06	6.33211e-06	0	0	3.90554e-06	2.3198e-06	6.01923e-06	0	0	-0.0252331	-0.0967984	0.121268	0.598	0.967972	0
Delivery mode: No pregnancy histoty	Dietzia	-1.05907e-05	-2.80902e-05	8.66369e-07	0.11	0.455882	0.000175292	5.11523e-05	0.000373346	0	0	0.000164702	4.78966e-05	0.000349258	0	0	-0.0643023	-0.135514	0.0313486	0.11	0.596154	0
Delivery mode: Only abortion history	Dietzia	2.25312e-07	-3.72964e-06	3.6151e-06	0.87	0.964592	0.000164476	5.14913e-05	0.000356283	0	0	0.000164702	5.28312e-05	0.000358393	0	0	0.001368	-0.0164835	0.0612798	0.87	0.994567	0
Delivery mode: Only vaginal delivery history	Dietzia	-6.35593e-06	-3.20339e-05	7.60106e-06	0.524	0.825407	0.000171058	4.98249e-05	0.000389426	0.004	0.00765432	0.000164702	5.10673e-05	0.000373806	0.004	0.00722611	-0.0385905	-0.185917	0.080236	0.524	0.948832	0
Delivery mode: Only ceserean history	Dietzia	-1.40436e-06	-9.95858e-06	6.30323e-06	0.688	0.894925	0.000166106	5.17055e-05	0.000360058	0	0	0.000164702	5.3873e-05	0.000356011	0	0	-0.0085267	-0.0422054	0.0750718	0.688	0.981478	0
Delivery mode: Cesarean and vaginal delivery history	Dietzia	-3.16561e-06	-8.68456e-06	5.40129e-07	0.13	0.486715	0.000167867	5.02949e-05	0.00035902	0	0	0.000164702	4.79324e-05	0.000351008	0	0	-0.0192203	-0.0338011	0.0242284	0.13	0.625776	0
Contraception: Condom	Dietzia	5.41015e-07	-3.02486e-07	4.4648e-06	0.532	0.832465	9.24801e-05	3.25166e-05	0.000217012	0	0	9.30211e-05	3.25055e-05	0.000221489	0	0	0.00581604	-0.0108587	0.0199565	0.532	0.952752	0
Contraception: No contraception	Dietzia	8.44759e-07	-3.24025e-06	9.44425e-06	0.948	0.991423	9.21763e-05	3.13174e-05	0.000207961	0	0	9.30211e-05	2.96673e-05	0.000216069	0	0	0.00908137	-0.0993515	0.0401832	0.948	0.994567	0
Contraception: IUD	Dietzia	-1.09507e-05	-2.51499e-05	-2.82138e-06	0.002	0.0336957	0.000103972	3.43954e-05	0.00024554	0	0	9.30211e-05	3.04093e-05	0.000219552	0	0	-0.117723	-0.196329	-0.0631272	0.002	0.0455882	0
Delivery mode: No pregnancy histoty	Peptoniphilus	-8.5506e-08	-5.34758e-07	6.33557e-07	0.712	0.904167	3.68699e-06	5.10229e-07	6.21299e-06	0.024	0.0388309	3.60149e-06	1.09519e-06	5.83689e-06	0.008	0.013449	-0.0237419	-244.53	-120.535	0.704	0.988406	0
Delivery mode: Only abortion history	Peptoniphilus	8.38397e-08	-3.14602e-08	3.06505e-07	0.304	0.652632	3.51765e-06	6.41713e-07	5.66855e-06	0.016	0.0266667	3.60149e-06	9.42369e-07	5.71871e-06	0.008	0.013449	0.0232792	0.00483834	1.87169	0.312	0.842492	0
Delivery mode: Only vaginal delivery history	Peptoniphilus	-1.94127e-07	-6.02034e-07	1.63867e-07	0.34	0.677378	3.79561e-06	8.20925e-07	6.2968e-06	0.012	0.0209459	3.60149e-06	7.97903e-07	5.81703e-06	0.008	0.013449	-0.0539019	-0.152781	0.107627	0.332	0.842492	0
Delivery mode: Only ceserean history	Peptoniphilus	4.38161e-08	-1.73457e-07	4.60054e-07	0.848	0.956957	3.55767e-06	3.91038e-07	5.86096e-06	0.018	0.0296178	3.60149e-06	8.62807e-07	5.84216e-06	0.01	0.0165598	0.0121661	-0.0314409	1.78482	0.858	0.994567	0
Delivery mode: Cesarean and vaginal delivery history	Peptoniphilus	1.65916e-07	-2.05727e-08	5.06485e-07	0.13	0.486715	3.43557e-06	9.94757e-07	5.6415e-06	0.01	0.0176941	3.60149e-06	1.17693e-06	5.90507e-06	0.006	0.010426	0.0460688	0.000994048	0.266786	0.136	0.63494	0
Contraception: Condom	Peptoniphilus	1.05052e-08	-1.26918e-08	5.53115e-08	0.458	0.769957	2.05158e-06	-1.26421e-06	3.87154e-06	0.144	0.19375	2.06208e-06	-1.24167e-06	3.91051e-06	0.142	0.187479	0.00509447	-0.0565996	0.0251888	0.444	0.905526	0
Contraception: No contraception	Peptoniphilus	6.75287e-08	-4.93127e-08	2.20481e-07	0.286	0.636925	1.99455e-06	-7.78336e-07	3.89733e-06	0.13	0.178635	2.06208e-06	-7.27662e-07	4.00081e-06	0.124	0.166263	0.0327478	-0.0241102	0.590411	0.322	0.842492	0
Contraception: IUD	Peptoniphilus	5.34616e-08	-2.39858e-07	4.62975e-07	0.774	0.932893	2.00862e-06	-8.49658e-07	4.13566e-06	0.138	0.187632	2.06208e-06	-6.4996e-07	4.02356e-06	0.114	0.154458	0.025926	-0.0694726	2.3489	0.88	0.994567	0
Delivery mode: No pregnancy histoty	Porphyromonas_uenonis	-7.88067e-06	-1.62507e-05	-1.66935e-06	0.02	0.186747	6.03205e-05	3.05963e-05	9.56972e-05	0	0	5.24398e-05	2.26494e-05	8.78629e-05	0	0	-0.15028	-0.746194	-0.0528216	0.02	0.238462	0
Delivery mode: Only abortion history	Porphyromonas_uenonis	3.10398e-06	1.18265e-06	5.67417e-06	0	0	4.93358e-05	1.9334e-05	8.64818e-05	0.002	0.00402597	5.24398e-05	2.27381e-05	8.93079e-05	0	0	0.0591913	0.0273641	0.326506	0	0	0
Delivery mode: Only vaginal delivery history	Porphyromonas_uenonis	-2.42669e-06	-1.12969e-05	5.31849e-06	0.578	0.84839	5.48665e-05	2.16992e-05	9.13362e-05	0	0	5.24398e-05	2.16625e-05	8.65386e-05	0.002	0.00374396	-0.0462758	-0.213169	0.135916	0.58	0.966667	0
Delivery mode: Only ceserean history	Porphyromonas_uenonis	-1.63293e-06	-4.41386e-06	1.12564e-06	0.262	0.636925	5.40728e-05	2.26312e-05	8.7989e-05	0	0	5.24398e-05	2.15671e-05	8.56405e-05	0	0	-0.0311391	-0.102718	0.0224612	0.262	0.827444	0
Delivery mode: Cesarean and vaginal delivery history	Porphyromonas_uenonis	5.28137e-06	-9.89143e-07	1.86437e-05	0.23	0.600168	4.71584e-05	1.89124e-05	7.97347e-05	0	0	5.24398e-05	2.30911e-05	9.0021e-05	0	0	0.100713	-0.0278447	0.265576	0.23	0.781681	0
Contraception: Condom	Porphyromonas_uenonis	1.49837e-07	-3.79439e-07	1.58808e-06	0.68	0.89322	5.68026e-05	3.08697e-05	9.58649e-05	0	0	5.69524e-05	3.09547e-05	9.5858e-05	0	0	0.00263092	-0.00729208	0.0302764	0.68	0.979554	0
Contraception: No contraception	Porphyromonas_uenonis	2.38019e-06	-1.23476e-06	7.44994e-06	0.264	0.636925	5.45722e-05	2.89211e-05	9.14396e-05	0	0	5.69524e-05	3.07381e-05	9.59081e-05	0	0	0.0417927	-0.0329049	0.12746	0.264	0.827444	0
Contraception: IUD	Porphyromonas_uenonis	8.13787e-06	-1.86647e-06	2.78248e-05	0.194	0.566236	4.88145e-05	2.37425e-05	7.62973e-05	0	0	5.69524e-05	2.9124e-05	9.13843e-05	0	0	0.142889	-0.0574348	0.384519	0.194	0.744903	0
Delivery mode: No pregnancy histoty	Prevotella_colorans	-2.81408e-06	-9.58033e-06	2.86281e-06	0.378	0.709639	8.1621e-05	4.98812e-05	0.000132014	0	0	7.8807e-05	4.75555e-05	0.000127007	0	0	-0.0357086	-0.126022	0.0433813	0.378	0.864159	0
Delivery mode: Only abortion history	Prevotella_colorans	2.87842e-06	1.47104e-06	5.02743e-06	0	0	7.59285e-05	4.60491e-05	0.000117819	0	0	7.8807e-05	4.86616e-05	0.000121287	0	0	0.036525	0.0187476	0.0707444	0	0	0
Delivery mode: Only vaginal delivery history	Prevotella_colorans	-6.98881e-06	-1.96076e-05	2.72939e-06	0.196	0.566236	8.57958e-05	4.93135e-05	0.000139307	0	0	7.8807e-05	4.77081e-05	0.000123245	0	0	-0.0886827	-0.196856	0.050405	0.196	0.744903	0
Delivery mode: Only ceserean history	Prevotella_colorans	2.96331e-06	-1.17796e-06	1.05024e-05	0.248	0.626059	7.58436e-05	4.3691e-05	0.000116807	0	0	7.8807e-05	4.61652e-05	0.000121931	0	0	0.0376022	-0.0172456	0.122234	0.248	0.807563	0
Delivery mode: Cesarean and vaginal delivery history	Prevotella_colorans	1.66779e-06	-2.2008e-06	1.13213e-05	0.688	0.894925	7.71392e-05	4.3616e-05	0.000116777	0	0	7.8807e-05	4.47971e-05	0.000117437	0	0	0.0211629	-0.0272263	0.143242	0.688	0.981478	0
Contraception: Condom	Prevotella_colorans	-7.48587e-08	-1.00859e-06	4.5397e-07	0.76	0.927559	7.19939e-05	4.35963e-05	0.000109999	0	0	7.1919e-05	4.35725e-05	0.000109468	0	0	-0.00104087	-0.0121159	0.00806543	0.76	0.994567	0
Contraception: No contraception	Prevotella_colorans	-4.00761e-07	-4.36903e-06	3.33381e-06	0.806	0.95221	7.23198e-05	4.23036e-05	0.000111309	0	0	7.1919e-05	4.3524e-05	0.000109273	0	0	-0.0055724	-0.04909	0.063819	0.806	0.994567	0
Contraception: IUD	Prevotella_colorans	3.77074e-08	-7.65739e-06	1.23116e-05	0.928	0.986557	7.18813e-05	3.98737e-05	0.000110139	0	0	7.1919e-05	4.37105e-05	0.000105765	0	0	0.000524304	-0.0950912	0.213077	0.928	0.994567	0
Delivery mode: No pregnancy histoty	Finegoldia_magna	-3.62421e-07	-1.05024e-06	1.39801e-07	0.216	0.584602	9.29819e-06	6.28803e-06	1.27696e-05	0	0	8.93577e-06	6.01699e-06	1.22638e-05	0	0	-0.0405585	-0.12543	0.0170954	0.216	0.76789	0
Delivery mode: Only abortion history	Finegoldia_magna	1.83641e-07	7.73722e-09	3.85209e-07	0.044	0.288983	8.75213e-06	5.95352e-06	1.2765e-05	0	0	8.93577e-06	6.1875e-06	1.2842e-05	0	0	0.0205512	0.00212165	0.0492717	0.044	0.358947	0
Delivery mode: Only vaginal delivery history	Finegoldia_magna	-6.19245e-07	-1.46448e-06	2.15145e-07	0.128	0.486275	9.55502e-06	6.13841e-06	1.34663e-05	0	0	8.93577e-06	5.82579e-06	1.24423e-05	0	0	-0.0692996	-0.176529	0.0237467	0.128	0.623899	0
Delivery mode: Only ceserean history	Finegoldia_magna	7.8245e-08	-2.09619e-07	3.84257e-07	0.608	0.858288	8.85753e-06	5.91791e-06	1.26177e-05	0	0	8.93577e-06	5.99126e-06	1.25531e-05	0	0	0.00875637	-0.021191	0.0471362	0.608	0.967972	0
Delivery mode: Cesarean and vaginal delivery history	Finegoldia_magna	3.69388e-07	-1.09553e-07	1.26819e-06	0.254	0.632958	8.56639e-06	5.87023e-06	1.22315e-05	0	0	8.93577e-06	6.00277e-06	1.23909e-05	0	0	0.0413381	-0.0137874	0.137122	0.254	0.820208	0
Contraception: Condom	Finegoldia_magna	-2.14116e-09	-5.52875e-08	5.6713e-08	0.85	0.956957	7.92325e-06	5.21818e-06	1.15431e-05	0	0	7.9211e-06	5.17256e-06	1.15291e-05	0	0	-0.000270311	-0.00806845	0.00641322	0.85	0.994567	0
Contraception: No contraception	Finegoldia_magna	-8.36646e-08	-3.68369e-07	1.93868e-07	0.602	0.854197	8.00477e-06	5.41507e-06	1.12718e-05	0	0	7.9211e-06	5.31083e-06	1.11337e-05	0	0	-0.0105622	-0.048511	0.0256239	0.602	0.967972	0
Contraception: IUD	Finegoldia_magna	-3.74717e-07	-9.68713e-07	2.06028e-07	0.2	0.569853	8.29582e-06	5.08749e-06	1.22319e-05	0	0	7.9211e-06	4.83985e-06	1.15352e-05	0	0	-0.0473062	-0.10333	0.043458	0.2	0.745192	0
Delivery mode: No pregnancy histoty	Acinetobacter	9.24397e-08	-1.07871e-07	2.66419e-07	0.34	0.677378	5.63927e-07	2.11598e-07	9.58901e-07	0	0	6.56367e-07	3.53556e-07	1.02955e-06	0	0	0.140835	-0.168767	0.487644	0.34	0.842492	0
Delivery mode: Only abortion history	Acinetobacter	6.2738e-08	-3.78799e-09	1.26123e-07	0.068	0.358503	5.93628e-07	3.08148e-07	9.45604e-07	0	0	6.56367e-07	3.6846e-07	1.02946e-06	0	0	0.0955838	0.000366109	0.230015	0.068	0.462281	0
Delivery mode: Only vaginal delivery history	Acinetobacter	-5.21851e-08	-2.52117e-07	2.5881e-07	0.622	0.859269	7.08552e-07	3.6598e-07	1.03754e-06	0	0	6.56367e-07	3.65912e-07	9.78633e-07	0	0	-0.0795061	-0.466768	0.33018	0.622	0.967972	0
Delivery mode: Only ceserean history	Acinetobacter	1.16173e-07	4.13948e-08	2.18266e-07	0.004	0.0607843	5.40194e-07	2.51807e-07	9.27674e-07	0	0	6.56367e-07	3.7315e-07	1.01896e-06	0	0	0.176994	0.0689179	0.534075	0.004	0.0775	0
Delivery mode: Cesarean and vaginal delivery history	Acinetobacter	-1.25594e-08	-4.336e-08	2.26412e-08	0.412	0.737413	6.68926e-07	3.64187e-07	1.03665e-06	0	0	6.56367e-07	3.62498e-07	1.00686e-06	0	0	-0.0191348	-0.065076	0.0428752	0.412	0.896027	0
Contraception: Condom	Acinetobacter	-8.02547e-10	-1.66827e-08	9.19892e-09	0.858	0.958141	5.33586e-07	2.30754e-07	9.05731e-07	0	0	5.32783e-07	2.25013e-07	8.99632e-07	0	0	-0.00150633	-0.031834	0.0186749	0.858	0.994567	0
Contraception: No contraception	Acinetobacter	-2.58259e-08	-8.73039e-08	3.11339e-08	0.37	0.702819	5.58609e-07	2.42487e-07	9.02923e-07	0	0	5.32783e-07	2.22957e-07	8.63223e-07	0	0	-0.0484735	-0.256177	0.054711	0.37	0.85549	0
Contraception: IUD	Acinetobacter	-1.11652e-07	-1.88162e-07	-4.68827e-08	0	0	6.44435e-07	3.17741e-07	1.0127e-06	0	0	5.32783e-07	2.17769e-07	8.48928e-07	0	0	-0.209564	-0.503521	-0.11266	0	0	0
Delivery mode: No pregnancy histoty	Aerococcus_christensenii	-1.35157e-05	-5.34419e-05	1.82704e-05	0.48	0.788025	0.000218957	0.000121178	0.000339305	0	0	0.000205441	0.000122457	0.000311266	0	0	-0.0657886	-0.234001	0.133481	0.48	0.923077	0
Delivery mode: Only abortion history	Aerococcus_christensenii	8.0408e-06	-3.8446e-06	1.81485e-05	0.144	0.511927	0.0001974	0.000110661	0.000302143	0	0	0.000205441	0.00011785	0.00031183	0	0	0.0391392	-0.0161984	0.105685	0.144	0.648837	0
Delivery mode: Only vaginal delivery history	Aerococcus_christensenii	2.53949e-06	-2.60188e-05	3.67373e-05	0.91	0.986364	0.000202902	0.00011045	0.000305294	0	0	0.000205441	0.000117319	0.000306022	0	0	0.0123612	-0.140525	0.20099	0.91	0.994567	0
Delivery mode: Only ceserean history	Aerococcus_christensenii	9.94452e-07	-1.18729e-05	1.96295e-05	0.984	0.997585	0.000204447	0.000110494	0.000295692	0	0	0.000205441	0.000117634	0.000295243	0	0	0.00484057	-0.0527288	0.151064	0.984	0.994567	0
Delivery mode: Cesarean and vaginal delivery history	Aerococcus_christensenii	-1.65943e-06	-6.2726e-06	5.41138e-06	0.55	0.839458	0.0002071	0.000121061	0.000304068	0	0	0.000205441	0.000119856	0.000301813	0	0	-0.00807738	-0.0293321	0.0343183	0.55	0.954104	0
Contraception: Condom	Aerococcus_christensenii	9.62323e-07	-1.55724e-06	6.66641e-06	0.634	0.869312	0.000210471	0.000122164	0.000341395	0	0	0.000211433	0.000122742	0.000339364	0	0	0.00455143	-0.00563539	0.0432167	0.634	0.971373	0
Contraception: No contraception	Aerococcus_christensenii	5.19969e-06	-8.73007e-06	2.76536e-05	0.566	0.840076	0.000206233	0.000104169	0.000317854	0	0	0.000211433	0.000114116	0.000323751	0	0	0.0245926	-0.0367409	0.184523	0.566	0.954104	0
Contraception: IUD	Aerococcus_christensenii	-2.35832e-07	-2.01005e-05	2.81223e-05	0.906	0.984783	0.000211669	0.000113762	0.00033526	0	0	0.000211433	0.000114904	0.000324451	0	0	-0.0011154	-0.0844888	0.15936	0.906	0.994567	0
Delivery mode: No pregnancy histoty	Eggerthella_sinensis	-1.28666e-06	-3.85091e-06	1.09861e-06	0.282	0.636925	5.64468e-05	4.32739e-05	6.99894e-05	0	0	5.51601e-05	4.23093e-05	6.80186e-05	0	0	-0.0233259	-0.0700694	0.0192371	0.282	0.827444	0
Delivery mode: Only abortion history	Eggerthella_sinensis	1.40443e-06	2.84515e-07	2.27127e-06	0.006	0.0815789	5.37557e-05	4.21709e-05	6.88901e-05	0	0	5.51601e-05	4.34691e-05	7.03699e-05	0	0	0.025461	0.00504909	0.0431014	0.006	0.105682	0
Delivery mode: Only vaginal delivery history	Eggerthella_sinensis	3.27979e-06	-6.49651e-07	7.26273e-06	0.1	0.435393	5.18803e-05	3.9749e-05	6.55665e-05	0	0	5.51601e-05	4.35788e-05	6.90402e-05	0	0	0.0594595	-0.010655	0.139242	0.1	0.565693	0
Delivery mode: Only ceserean history	Eggerthella_sinensis	-4.92626e-07	-1.79337e-06	9.92558e-07	0.472	0.779957	5.56527e-05	4.18458e-05	6.87674e-05	0	0	5.51601e-05	4.15557e-05	6.76799e-05	0	0	-0.00893084	-0.0311587	0.0190891	0.472	0.92299	0
Delivery mode: Cesarean and vaginal delivery history	Eggerthella_sinensis	4.83537e-07	-1.06824e-06	2.73163e-06	0.67	0.88835	5.46766e-05	4.1452e-05	6.83199e-05	0	0	5.51601e-05	4.22816e-05	6.84024e-05	0	0	0.00876607	-0.018849	0.0508102	0.67	0.977425	0
Contraception: Condom	Eggerthella_sinensis	1.14176e-07	-8.68711e-08	6.87715e-07	0.426	0.753767	6.16328e-05	4.72167e-05	7.67102e-05	0	0	6.17469e-05	4.74118e-05	7.67827e-05	0	0	0.00184909	-0.00135639	0.0119329	0.426	0.899591	0
Contraception: No contraception	Eggerthella_sinensis	2.76414e-06	1.01547e-06	4.75062e-06	0.002	0.0336957	5.89828e-05	4.48583e-05	7.48997e-05	0	0	6.17469e-05	4.75654e-05	7.84962e-05	0	0	0.0447657	0.0161305	0.0812311	0.002	0.0455882	0.1
Contraception: IUD	Eggerthella_sinensis	1.11479e-05	4.57026e-06	1.93166e-05	0	0	5.05991e-05	3.65546e-05	6.73607e-05	0	0	6.17469e-05	4.68515e-05	7.82267e-05	0	0	0.180541	0.0748661	0.312024	0	0	0.1
Delivery mode: No pregnancy histoty	Prevotella_disiens	-3.55843e-06	-6.37006e-06	-1.74846e-06	0	0	4.48389e-05	2.02171e-05	8.63271e-05	0	0	4.12805e-05	1.72371e-05	8.27291e-05	0	0	-0.0862013	-0.335367	-0.0483275	0	0	0
Delivery mode: Only abortion history	Prevotella_disiens	1.271e-06	2.57367e-07	2.36995e-06	0.016	0.167568	4.00095e-05	1.75025e-05	8.66024e-05	0	0	4.12805e-05	1.79064e-05	8.7958e-05	0	0	0.0307893	0.0142101	0.123901	0.016	0.217544	0
Delivery mode: Only vaginal delivery history	Prevotella_disiens	-5.50136e-06	-2.18669e-05	7.76437e-07	0.236	0.609667	4.67818e-05	1.84329e-05	0.000115166	0	0	4.12805e-05	1.80696e-05	9.43379e-05	0	0	-0.133268	-0.237437	0.0577989	0.236	0.784979	0
Delivery mode: Only ceserean history	Prevotella_disiens	-1.49198e-06	-4.31154e-06	3.63215e-07	0.172	0.544082	4.27725e-05	1.77516e-05	8.37835e-05	0	0	4.12805e-05	1.72328e-05	8.05471e-05	0	0	-0.0361426	-0.0629023	0.0323934	0.172	0.712834	0
Delivery mode: Cesarean and vaginal delivery history	Prevotella_disiens	8.59067e-06	-5.00533e-07	3.7138e-05	0.544	0.839458	3.26898e-05	1.60308e-05	5.63922e-05	0	0	4.12805e-05	1.67955e-05	8.47688e-05	0	0	0.208105	-0.0298726	0.377612	0.544	0.954104	0.1
Contraception: Condom	Prevotella_disiens	-1.26724e-07	-7.68207e-07	9.78751e-08	0.446	0.763024	3.92139e-05	1.24249e-05	0.000101524	0	0	3.90872e-05	1.24622e-05	0.000101368	0	0	-0.00324208	-0.0107744	0.00948585	0.446	0.907218	0
Contraception: No contraception	Prevotella_disiens	-1.14107e-06	-5.10947e-06	7.39759e-07	0.516	0.819467	4.02282e-05	1.12098e-05	0.000110226	0	0	3.90872e-05	1.14193e-05	0.000104686	0	0	-0.0291929	-0.0539951	0.0907713	0.516	0.948832	0
Contraception: IUD	Prevotella_disiens	-2.34414e-06	-9.99661e-06	2.03957e-06	0.478	0.786518	4.14313e-05	1.13491e-05	0.000111612	0	0	3.90872e-05	1.19563e-05	0.000101118	0	0	-0.0599722	-0.105464	0.261604	0.478	0.923077	0
Delivery mode: No pregnancy histoty	Dialister_micraerophilus	4.15915e-06	-1.45909e-06	1.05403e-05	0.144	0.511927	5.23466e-05	3.39864e-05	7.08295e-05	0	0	5.65058e-05	4.00996e-05	7.47693e-05	0	0	0.0736057	-0.0235333	0.222988	0.144	0.648837	0
Delivery mode: Only abortion history	Dialister_micraerophilus	-2.14621e-06	-6.72277e-06	1.45936e-06	0.302	0.65195	5.8652e-05	4.21054e-05	7.80263e-05	0	0	5.65058e-05	3.99878e-05	7.64235e-05	0	0	-0.0379821	-0.145984	0.0218372	0.302	0.838889	0
Delivery mode: Only vaginal delivery history	Dialister_micraerophilus	-3.01162e-06	-1.12537e-05	5.92587e-06	0.46	0.769978	5.95174e-05	3.96741e-05	8.03565e-05	0	0	5.65058e-05	3.89112e-05	7.41566e-05	0	0	-0.0532976	-0.198075	0.118463	0.46	0.911765	0
Delivery mode: Only ceserean history	Dialister_micraerophilus	4.93799e-07	-2.69925e-06	5.00074e-06	0.942	0.991423	5.6012e-05	3.97413e-05	7.31627e-05	0	0	5.65058e-05	3.92603e-05	7.35985e-05	0	0	0.00873892	-0.0529332	0.086736	0.942	0.994567	0
Delivery mode: Cesarean and vaginal delivery history	Dialister_micraerophilus	1.08341e-06	-7.78205e-07	4.12527e-06	0.362	0.694431	5.54224e-05	3.84604e-05	7.41272e-05	0	0	5.65058e-05	4.00804e-05	7.56414e-05	0	0	0.0191735	-0.0139662	0.0702537	0.362	0.842492	0
Contraception: Condom	Dialister_micraerophilus	-3.77783e-08	-7.48477e-07	3.66731e-07	0.848	0.956957	5.71393e-05	3.9112e-05	7.8498e-05	0	0	5.71015e-05	3.91613e-05	7.87112e-05	0	0	-0.000661599	-0.0146997	0.00643126	0.848	0.994567	0
Contraception: No contraception	Dialister_micraerophilus	1.56281e-07	-2.70831e-06	2.88317e-06	0.922	0.986557	5.69453e-05	3.74411e-05	7.73548e-05	0	0	5.71015e-05	3.82489e-05	7.75905e-05	0	0	0.0027369	-0.0513814	0.0529767	0.922	0.994567	0
Contraception: IUD	Dialister_micraerophilus	1.88511e-06	-2.93465e-06	7.20658e-06	0.534	0.832465	5.52164e-05	3.54012e-05	7.74509e-05	0	0	5.71015e-05	3.89942e-05	7.88147e-05	0	0	0.0330133	-0.0480613	0.138071	0.534	0.952752	0
Delivery mode: No pregnancy histoty	Dialister	-2.57914e-06	-7.22608e-06	1.68963e-06	0.244	0.623039	6.37134e-05	4.2989e-05	8.69675e-05	0	0	6.11343e-05	3.99244e-05	8.37226e-05	0	0	-0.0421882	-0.129029	0.0255072	0.244	0.80443	0
Delivery mode: Only abortion history	Dialister	1.82959e-06	-3.66635e-07	3.66974e-06	0.11	0.455882	5.93047e-05	3.96198e-05	8.32115e-05	0	0	6.11343e-05	4.12917e-05	8.41519e-05	0	0	0.0299274	-0.00502892	0.0686102	0.11	0.596154	0
Delivery mode: Only vaginal delivery history	Dialister	1.13518e-06	-5.34423e-06	7.65702e-06	0.73	0.9125	5.99991e-05	3.88341e-05	8.43561e-05	0	0	6.11343e-05	4.16504e-05	8.48481e-05	0	0	0.0185686	-0.0820354	0.153236	0.73	0.994567	0
Delivery mode: Only ceserean history	Dialister	2.26909e-07	-2.08423e-06	2.82564e-06	0.83	0.956957	6.09073e-05	4.05113e-05	8.31183e-05	0	0	6.11343e-05	4.12403e-05	8.34591e-05	0	0	0.00371164	-0.0345078	0.0463756	0.83	0.994567	0
Delivery mode: Cesarean and vaginal delivery history	Dialister	-2.48713e-07	-1.58936e-06	1.48536e-06	0.694	0.894925	6.1383e-05	4.29785e-05	8.52642e-05	0	0	6.11343e-05	4.30781e-05	8.44237e-05	0	0	-0.00406831	-0.0236994	0.0307288	0.694	0.981478	0
Contraception: Condom	Dialister	1.39943e-07	-2.06257e-07	9.6096e-07	0.566	0.840076	6.01826e-05	4.21195e-05	8.04743e-05	0	0	6.03226e-05	4.20905e-05	8.04304e-05	0	0	0.00231991	-0.00342245	0.0152781	0.566	0.954104	0
Contraception: No contraception	Dialister	3.05289e-06	5.00758e-07	6.08552e-06	0.016	0.167568	5.72697e-05	4.05446e-05	7.62781e-05	0	0	6.03226e-05	4.23056e-05	7.92046e-05	0	0	0.0506095	0.0112757	0.096682	0.016	0.217544	0
Contraception: IUD	Dialister	1.19198e-05	1.42954e-06	2.443e-05	0.026	0.219022	4.84028e-05	3.2943e-05	6.56487e-05	0	0	6.03226e-05	4.26331e-05	8.04971e-05	0	0	0.197601	0.0196327	0.389268	0.026	0.276027	0.1
Delivery mode: No pregnancy histoty	Prevotella_timonensis	-3.99683e-05	-9.42598e-05	9.04198e-06	0.15	0.516667	0.000391578	0.000258899	0.000574446	0	0	0.00035161	0.000235165	0.000505079	0	0	-0.113672	-0.301681	0.0250138	0.15	0.660511	0
Delivery mode: Only abortion history	Prevotella_timonensis	1.64409e-05	3.69113e-07	3.44295e-05	0.06	0.334532	0.000335169	0.000207327	0.00046816	0	0	0.00035161	0.000224794	0.000486286	0	0	0.0467589	0.00453469	0.118175	0.06	0.426606	0
Delivery mode: Only vaginal delivery history	Prevotella_timonensis	-2.63321e-06	-5.72433e-05	6.10482e-05	0.926	0.986557	0.000354243	0.000215623	0.000515056	0	0	0.00035161	0.000231974	0.000490036	0	0	-0.00748903	-0.180687	0.189532	0.926	0.994567	0
Delivery mode: Only ceserean history	Prevotella_timonensis	-4.74713e-06	-2.163e-05	1.55813e-05	0.656	0.881109	0.000356357	0.000232839	0.000509404	0	0	0.00035161	0.000228846	0.000503051	0	0	-0.0135011	-0.0650253	0.0448829	0.656	0.976471	0
Delivery mode: Cesarean and vaginal delivery history	Prevotella_timonensis	8.49009e-06	-8.323e-06	4.03795e-05	0.536	0.832465	0.00034312	0.000215768	0.00048263	0	0	0.00035161	0.000229033	0.000499145	0	0	0.0241463	-0.0242682	0.112928	0.536	0.952752	0
Contraception: Condom	Prevotella_timonensis	3.82505e-07	-2.78385e-06	7.00251e-06	0.796	0.946166	0.0003585	0.000214393	0.000513012	0	0	0.000358883	0.000212992	0.000513642	0	0	0.00106582	-0.00779742	0.02098	0.796	0.994567	0
Contraception: No contraception	Prevotella_timonensis	1.67089e-05	-4.05747e-06	4.07109e-05	0.15	0.516667	0.000342174	0.000199547	0.000486328	0	0	0.000358883	0.000211895	0.000506331	0	0	0.0465582	-0.0111863	0.128442	0.15	0.660511	0
Contraception: IUD	Prevotella_timonensis	7.61158e-05	1.24127e-05	0.000172034	0.02	0.186747	0.000282767	0.000135684	0.000440025	0	0	0.000358883	0.000215625	0.000518038	0	0	0.212091	0.0428208	0.507267	0.02	0.238462	0
Delivery mode: No pregnancy histoty	Streptococcus	-4.46713e-06	-1.32657e-05	-5.57417e-08	0.088	0.40355	2.98284e-05	1.42681e-05	5.49085e-05	0	0	2.53613e-05	1.2138e-05	4.64847e-05	0	0	-0.17614	-0.56134	-0.000338442	0.088	0.520611	0
Delivery mode: Only abortion history	Streptococcus	9.6078e-08	-9.1653e-07	1.3165e-06	0.856	0.957287	2.52652e-05	1.13978e-05	4.80864e-05	0	0	2.53613e-05	1.17397e-05	4.8458e-05	0	0	0.00378837	-0.0473606	0.0569989	0.856	0.994567	0
Delivery mode: Only vaginal delivery history	Streptococcus	-4.65772e-07	-4.24253e-06	2.61359e-06	0.91	0.986364	2.58271e-05	1.1799e-05	4.62782e-05	0	0	2.53613e-05	1.16166e-05	4.83303e-05	0	0	-0.0183655	-0.262724	0.0889551	0.91	0.994567	0
Delivery mode: Only ceserean history	Streptococcus	-1.45392e-06	-3.03498e-06	-3.05315e-07	0.022	0.195977	2.68152e-05	1.3118e-05	4.82227e-05	0	0	2.53613e-05	1.22623e-05	4.6251e-05	0	0	-0.0573282	-0.122769	-0.015994	0.022	0.247101	0
Delivery mode: Cesarean and vaginal delivery history	Streptococcus	-8.0211e-07	-1.53268e-06	-3.92803e-07	0.002	0.0336957	2.61634e-05	1.28065e-05	4.8447e-05	0	0	2.53613e-05	1.22386e-05	4.72093e-05	0	0	-0.0316273	-0.0513412	-0.0216537	0.002	0.0455882	0
Contraception: Condom	Streptococcus	-2.03187e-07	-7.07824e-07	-9.62691e-09	0.074	0.37	2.715e-05	9.3654e-06	5.24463e-05	0	0	2.69468e-05	9.30373e-06	5.21371e-05	0	0	-0.00754032	-0.0305359	-0.000673328	0.074	0.486017	0
Contraception: No contraception	Streptococcus	-8.94192e-07	-2.57858e-06	5.89691e-07	0.288	0.639542	2.7841e-05	1.0703e-05	5.8901e-05	0	0	2.69468e-05	1.00914e-05	5.59659e-05	0	0	-0.0331837	-0.10894	0.0351437	0.288	0.82974	0
Contraception: IUD	Streptococcus	1.10992e-06	-3.84102e-06	8.59538e-06	0.72	0.907317	2.58369e-05	8.22116e-06	5.91589e-05	0	0	2.69468e-05	1.00961e-05	5.50301e-05	0	0	0.0411893	-0.122422	0.534961	0.72	0.994567	0
Delivery mode: No pregnancy histoty	Anaerococcus_lactolyticus	-1.88855e-07	-1.0766e-06	1.16872e-06	0.708	0.902467	2.60233e-06	-3.3606e-06	6.69659e-06	0.298	0.366587	2.41348e-06	-2.37214e-06	6.16395e-06	0.26	0.319334	-0.0782502	-0.738214	3.65161	0.54	0.954104	0
Delivery mode: Only abortion history	Anaerococcus_lactolyticus	3.88128e-07	1.43871e-07	7.75437e-07	0.002	0.0336957	2.02535e-06	-2.65193e-06	5.72124e-06	0.338	0.406755	2.41348e-06	-1.96586e-06	6.06663e-06	0.232	0.292834	0.160817	-20.6614	0.244445	0.234	0.781681	0
Delivery mode: Only vaginal delivery history	Anaerococcus_lactolyticus	4.19743e-07	-4.67547e-07	1.89714e-06	0.542	0.838423	1.99374e-06	-2.61305e-06	5.48264e-06	0.33	0.398986	2.41348e-06	-1.95301e-06	5.91397e-06	0.254	0.313955	0.173916	-0.378634	5.34723	0.66	0.976471	0
Delivery mode: Only ceserean history	Anaerococcus_lactolyticus	6.17944e-08	-3.50877e-07	7.8752e-07	0.92	0.986557	2.35168e-06	-2.84491e-06	6.05492e-06	0.32	0.389325	2.41348e-06	-2.18277e-06	5.88426e-06	0.256	0.314921	0.0256039	0.29167	864.074	0.824	0.994567	0
Delivery mode: Cesarean and vaginal delivery history	Anaerococcus_lactolyticus	2.14357e-07	-2.26259e-08	5.89285e-07	0.12	0.479381	2.19912e-06	-2.67928e-06	5.62298e-06	0.288	0.35655	2.41348e-06	-2.41214e-06	5.7025e-06	0.246	0.306019	0.0888165	-0.182151	2.00712	0.358	0.842492	0
Contraception: Condom	Anaerococcus_lactolyticus	-3.35137e-08	-1.19254e-07	5.46209e-09	0.218	0.584602	2.60551e-06	-3.039e-06	7.28173e-06	0.31	0.378346	2.572e-06	-3.06613e-06	7.25491e-06	0.314	0.37554	-0.0130302	-0.408948	0.0388446	0.508	0.944125	0
Contraception: No contraception	Anaerococcus_lactolyticus	-2.49657e-07	-6.02488e-07	-2.65447e-08	0.05	0.298077	2.82165e-06	-2.65117e-06	7.62622e-06	0.244	0.306483	2.572e-06	-2.89711e-06	7.19922e-06	0.288	0.347664	-0.0970675	-0.0107338	272.166	0.334	0.842492	0
Contraception: IUD	Anaerococcus_lactolyticus	-3.487e-07	-8.92374e-07	1.63447e-07	0.22	0.585911	2.9207e-06	-4.13498e-06	7.807e-06	0.324	0.392958	2.572e-06	-3.95791e-06	6.96803e-06	0.338	0.400535	-0.135576	-0.14195	43.0982	0.202	0.745476	0
Delivery mode: No pregnancy histoty	Prevotella_buccalis	-1.21112e-06	-1.50402e-05	1.48569e-05	0.892	0.980567	8.54575e-05	4.30798e-05	0.000141159	0	0	8.42464e-05	4.4953e-05	0.000136393	0	0	-0.014376	-0.20583	0.215694	0.892	0.994567	0
Delivery mode: Only abortion history	Prevotella_buccalis	1.04391e-06	-7.46332e-06	6.8481e-06	0.75	0.925079	8.32025e-05	4.12491e-05	0.00013207	0	0	8.42464e-05	4.10363e-05	0.000132766	0	0	0.0123912	-0.142177	0.0784655	0.75	0.994567	0
Delivery mode: Only vaginal delivery history	Prevotella_buccalis	1.52854e-05	-3.40031e-06	4.28717e-05	0.156	0.518884	6.8961e-05	3.75573e-05	0.000114021	0	0	8.42464e-05	4.57048e-05	0.00013729	0	0	0.181437	-0.0898422	0.391462	0.156	0.667956	0
Delivery mode: Only ceserean history	Prevotella_buccalis	-3.61151e-06	-1.03458e-05	2.51758e-06	0.23	0.600168	8.78579e-05	4.89374e-05	0.000144631	0	0	8.42464e-05	4.62402e-05	0.000133596	0	0	-0.0428684	-0.112508	0.045559	0.23	0.781681	0
Delivery mode: Cesarean and vaginal delivery history	Prevotella_buccalis	-2.3134e-06	-4.72065e-06	-6.35173e-07	0.01	0.117424	8.65598e-05	4.3233e-05	0.000134607	0	0	8.42464e-05	4.20134e-05	0.000130975	0	0	-0.0274599	-0.0529593	-0.00966381	0.01	0.158163	0
Contraception: Condom	Prevotella_buccalis	1.17034e-07	-7.59689e-07	2.21748e-06	0.888	0.978947	0.000106251	5.48543e-05	0.000167937	0	0	0.000106368	5.57197e-05	0.000168385	0	0	0.00110027	-0.00621199	0.0311433	0.888	0.994567	0
Contraception: No contraception	Prevotella_buccalis	3.90103e-06	-3.16478e-06	1.30663e-05	0.316	0.667302	0.000102467	5.07598e-05	0.000157729	0	0	0.000106368	5.55118e-05	0.000160006	0	0	0.0366747	-0.0266467	0.141793	0.316	0.842492	0
Contraception: IUD	Prevotella_buccalis	1.69841e-05	-4.76036e-06	5.05633e-05	0.204	0.574909	8.93844e-05	4.57488e-05	0.000147744	0	0	0.000106368	5.97676e-05	0.000174007	0	0	0.159672	-0.0536421	0.428355	0.204	0.749289	0
Delivery mode: No pregnancy histoty	Prevotella_corporis	1.22994e-06	-1.24257e-06	5.45929e-06	0.536	0.832465	5.72075e-06	-3.01118e-07	1.27347e-05	0.08	0.114815	6.95069e-06	4.73092e-07	1.50858e-05	0.046	0.0677757	0.176952	-0.425266	0.901972	0.546	0.954104	0
Delivery mode: Only abortion history	Prevotella_corporis	-2.36874e-06	-8.94337e-06	3.44984e-07	0.316	0.667302	9.31943e-06	1.10948e-06	2.2882e-05	0.028	0.0446502	6.95069e-06	5.57126e-07	1.54088e-05	0.042	0.0623563	-0.340793	-0.939796	0.189647	0.338	0.842492	0
Delivery mode: Only vaginal delivery history	Prevotella_corporis	-2.25619e-06	-8.58288e-06	7.25063e-07	0.266	0.636925	9.20688e-06	1.37617e-06	2.37821e-05	0.028	0.0446502	6.95069e-06	1.0996e-06	1.61338e-05	0.04	0.0596154	-0.3246	-0.807031	0.978394	0.286	0.82974	0
Delivery mode: Only ceserean history	Prevotella_corporis	-7.53396e-07	-2.75084e-06	1.6874e-07	0.228	0.600168	7.70408e-06	5.089e-07	1.76423e-05	0.044	0.067126	6.95069e-06	5.60655e-07	1.6004e-05	0.048	0.0703214	-0.108392	-0.360938	0.0934436	0.228	0.781681	0
Delivery mode: Cesarean and vaginal delivery history	Prevotella_corporis	-3.36606e-07	-9.8496e-07	-4.57084e-08	0.04	0.27193	7.28729e-06	1.10078e-06	1.62421e-05	0.038	0.059375	6.95069e-06	8.8827e-07	1.54493e-05	0.038	0.0568533	-0.0484278	-0.208439	-0.00504335	0.062	0.436818	0
Contraception: Condom	Prevotella_corporis	-1.67231e-07	-8.21291e-07	-8.58775e-09	0.124	0.481034	6.00919e-06	-7.42464e-07	1.63864e-05	0.128	0.176512	5.84196e-06	-7.04864e-07	1.58941e-05	0.13	0.173408	-0.0286258	-2.35972	-0.0200424	0.234	0.781681	0
Contraception: No contraception	Prevotella_corporis	-8.79069e-07	-3.45883e-06	1.89159e-07	0.26	0.636925	6.72103e-06	4.84515e-07	2.12575e-05	0.066	0.0966919	5.84196e-06	1.99168e-08	1.74147e-05	0.082	0.115336	-0.150475	-0.755179	0.140754	0.282	0.827444	0
Contraception: IUD	Prevotella_corporis	1.68611e-07	-2.01683e-06	2.48593e-06	0.838	0.956957	5.67335e-06	-1.36251e-06	1.64677e-05	0.198	0.254478	5.84196e-06	-7.68811e-07	1.54864e-05	0.11	0.149561	0.0288621	-0.140487	15.6304	0.924	0.994567	0
Delivery mode: No pregnancy histoty	Sneathia_sanguinegens	1.26143e-05	-9.33567e-06	3.61781e-05	0.278	0.636925	0.000120116	2.24489e-05	0.000221473	0.014	0.0238462	0.000132731	4.19542e-05	0.000226113	0	0	0.0950369	-0.0221916	0.873534	0.278	0.827444	0
Delivery mode: Only abortion history	Sneathia_sanguinegens	9.69402e-06	5.72909e-07	1.94904e-05	0.032	0.23619	0.000123037	3.59727e-05	0.00022683	0.008	0.014554	0.000132731	4.83302e-05	0.00023349	0.004	0.00722611	0.0730352	0.0226405	0.534404	0.036	0.313483	0
Delivery mode: Only vaginal delivery history	Sneathia_sanguinegens	3.51793e-05	9.32142e-06	6.74071e-05	0.014	0.152817	9.75514e-05	2.92303e-06	0.000185812	0.046	0.0696289	0.000132731	3.48386e-05	0.00022235	0	0	0.265043	0.128735	1.92338	0.014	0.200926	0
Delivery mode: Only ceserean history	Sneathia_sanguinegens	4.41176e-06	-7.35058e-06	2.10643e-05	0.534	0.832465	0.000128319	3.51462e-05	0.000238492	0.014	0.0238462	0.000132731	4.41773e-05	0.000242861	0.004	0.00722611	0.0332384	-164.268	-0.425525	0.538	0.954104	0
Delivery mode: Cesarean and vaginal delivery history	Sneathia_sanguinegens	-3.95434e-06	-8.22868e-06	4.02619e-06	0.212	0.584602	0.000136685	5.19977e-05	0.000231523	0.002	0.00402597	0.000132731	4.75488e-05	0.000223854	0.004	0.00722611	-0.0297922	-0.125468	0.016615	0.212	0.760648	0
Contraception: Condom	Sneathia_sanguinegens	-8.93112e-07	-3.94982e-06	8.66343e-07	0.4	0.7277	0.000145657	4.37721e-05	0.000266227	0.006	0.0111779	0.000144764	4.14709e-05	0.000263241	0.006	0.010426	-0.00616944	-0.0660825	0.00308265	0.406	0.89136	0
Contraception: No contraception	Sneathia_sanguinegens	3.6857e-06	-7.55055e-06	1.85429e-05	0.626	0.863256	0.000141078	3.5223e-05	0.000261895	0.006	0.0111779	0.000144764	4.16282e-05	0.000266843	0.004	0.00722611	0.0254601	-0.0560751	0.204021	0.622	0.967972	0
Contraception: IUD	Sneathia_sanguinegens	4.45191e-05	3.5196e-06	0.0001013	0.046	0.295238	0.000100245	-1.61146e-05	0.000226187	0.104	0.145487	0.000144764	3.94925e-05	0.000260383	0.008	0.013449	0.307529	-757.214	-116.462	0.054	0.398571	0
Delivery mode: No pregnancy histoty	Prevotella_bivia	-1.16906e-05	-7.48235e-05	4.60852e-05	0.728	0.9125	0.00041813	0.000221671	0.000638777	0	0	0.000406439	0.000220884	0.000600442	0	0	-0.0287635	-0.205083	0.127302	0.728	0.994567	0
Delivery mode: Only abortion history	Prevotella_bivia	1.08204e-06	-3.212e-05	2.88546e-05	0.952	0.991423	0.000405357	0.000213152	0.000621974	0	0	0.000406439	0.000217485	0.000624412	0	0	0.00266224	-0.0824943	0.0957791	0.952	0.994567	0
Delivery mode: Only vaginal delivery history	Prevotella_bivia	2.37289e-05	-5.84545e-05	0.000110348	0.644	0.874081	0.00038271	0.00017361	0.000603281	0	0	0.000406439	0.000215204	0.000598749	0	0	0.0583823	-0.139157	0.313502	0.644	0.971373	0
Delivery mode: Only ceserean history	Prevotella_bivia	-1.14275e-05	-3.80697e-05	1.64915e-05	0.406	0.73345	0.000417867	0.000235725	0.000635378	0	0	0.000406439	0.000232407	0.000612297	0	0	-0.0281162	-0.0955729	0.0516296	0.406	0.89136	0
Delivery mode: Cesarean and vaginal delivery history	Prevotella_bivia	-2.75756e-07	-1.81546e-05	2.27582e-05	0.998	0.998	0.000406715	0.000218474	0.000642933	0	0	0.000406439	0.000224704	0.000634876	0	0	-0.000678467	-0.0424034	0.0662671	0.998	0.998	0
Contraception: Condom	Prevotella_bivia	-3.06687e-06	-1.12493e-05	4.18118e-07	0.154	0.518884	0.000338295	0.000127526	0.000566197	0.002	0.00402597	0.000335228	0.000123331	0.00056323	0.002	0.00374396	-0.00914861	-0.0635935	-6.22042e-05	0.156	0.667956	0
Contraception: No contraception	Prevotella_bivia	-1.32819e-05	-3.71321e-05	9.34803e-06	0.266	0.636925	0.00034851	0.00012966	0.00061455	0.004	0.00765432	0.000335228	0.000113192	0.000600308	0.002	0.00374396	-0.0396205	-0.0254603	32.0754	0.268	0.827444	0
Contraception: IUD	Prevotella_bivia	1.78713e-05	-3.55151e-05	8.06715e-05	0.62	0.859269	0.000317356	0.000106555	0.000592497	0.006	0.0111779	0.000335228	0.000144955	0.000595253	0.002	0.00374396	0.0533108	-0.0805705	0.472991	0.622	0.967972	0
Delivery mode: No pregnancy histoty	Fannyhessea_vaginae	-4.95389e-05	-0.00016565	5.43543e-05	0.404	0.731542	0.00144777	0.00102684	0.00191934	0	0	0.00139823	0.00100463	0.00188986	0	0	-0.0354296	-0.125792	0.0379176	0.404	0.89136	0
Delivery mode: Only abortion history	Fannyhessea_vaginae	9.92972e-05	4.78112e-05	0.000148055	0	0	0.00129894	0.000846877	0.00176525	0	0	0.00139823	0.000936403	0.0018368	0	0	0.0710161	0.0392211	0.137042	0	0	0
Delivery mode: Only vaginal delivery history	Fannyhessea_vaginae	0.000103904	-4.5598e-05	0.000276642	0.198	0.566236	0.00129433	0.00082238	0.00177626	0	0	0.00139823	0.000948162	0.00185671	0	0	0.0743107	-0.0286337	0.216685	0.198	0.744903	0
Delivery mode: Only ceserean history	Fannyhessea_vaginae	2.52052e-05	-3.13245e-05	8.67735e-05	0.396	0.7277	0.00137303	0.000936951	0.0018392	0	0	0.00139823	0.000966367	0.00183778	0	0	0.0180264	-0.0209926	0.0710825	0.396	0.885714	0
Delivery mode: Cesarean and vaginal delivery history	Fannyhessea_vaginae	2.7544e-05	-1.68095e-05	9.42492e-05	0.346	0.682785	0.00137069	0.000946591	0.00183892	0	0	0.00139823	0.000973605	0.00186467	0	0	0.0196991	-0.0107421	0.0713179	0.346	0.842492	0
Contraception: Condom	Fannyhessea_vaginae	1.22011e-05	2.54826e-07	3.64409e-05	0.082	0.385152	0.00152518	0.00103607	0.00200119	0	0	0.00153738	0.00104455	0.00200594	0	0	0.00793629	0.000255125	0.0266995	0.082	0.500394	0
Contraception: No contraception	Fannyhessea_vaginae	0.000136062	6.29368e-05	0.000217113	0	0	0.00140132	0.000898445	0.00190789	0	0	0.00153738	0.00105846	0.00204464	0	0	0.0885025	0.0411368	0.167189	0	0	0.1
Contraception: IUD	Fannyhessea_vaginae	0.000362056	0.000184846	0.000607992	0	0	0.00117533	0.00065939	0.00166961	0	0	0.00153738	0.00100568	0.00202383	0	0	0.235501	0.120925	0.428893	0	0	0.1
Delivery mode: No pregnancy histoty	Prevotella_amnii	1.13975e-05	-2.11564e-05	3.79566e-05	0.398	0.7277	0.000257856	0.000154142	0.00038217	0	0	0.000269254	0.000163946	0.00039114	0	0	0.0423298	-0.0738527	0.174136	0.398	0.885714	0
Delivery mode: Only abortion history	Prevotella_amnii	1.70272e-05	7.15015e-06	2.83827e-05	0.002	0.0336957	0.000252226	0.000146243	0.000370385	0	0	0.000269254	0.000163546	0.000387326	0	0	0.0632384	0.0314507	0.142582	0.002	0.0455882	0
Delivery mode: Only vaginal delivery history	Prevotella_amnii	7.88475e-05	2.62996e-05	0.000134881	0	0	0.000190406	9.27168e-05	0.000315497	0	0	0.000269254	0.000172171	0.000392159	0	0	0.292837	0.107022	0.558372	0	0	0
Delivery mode: Only ceserean history	Prevotella_amnii	-2.43205e-06	-1.88976e-05	1.52794e-05	0.74	0.91861	0.000271686	0.000170613	0.000397626	0	0	0.000269254	0.000172164	0.000385064	0	0	-0.00903258	-0.0683884	0.0589993	0.74	0.994567	0
Delivery mode: Cesarean and vaginal delivery history	Prevotella_amnii	-6.36557e-06	-1.27874e-05	-1.31789e-06	0.026	0.219022	0.000275619	0.000177917	0.000401727	0	0	0.000269254	0.000173657	0.000393196	0	0	-0.0236416	-0.0452494	-0.00433651	0.026	0.276027	0
Contraception: Condom	Prevotella_amnii	6.8611e-07	-1.41863e-06	5.76377e-06	0.674	0.88835	0.000327685	0.000201566	0.000471767	0	0	0.000328371	0.000202998	0.000472845	0	0	0.00208944	-0.00471404	0.0188871	0.674	0.977425	0
Contraception: No contraception	Prevotella_amnii	5.99987e-06	-1.13414e-05	2.3754e-05	0.464	0.773333	0.000322371	0.000200258	0.000475719	0	0	0.000328371	0.000206609	0.000476462	0	0	0.0182716	-0.0300482	0.0835039	0.464	0.917347	0
Contraception: IUD	Prevotella_amnii	1.17646e-05	-2.46503e-05	5.60868e-05	0.636	0.869312	0.000316606	0.000176299	0.000498285	0	0	0.000328371	0.000200471	0.000493416	0	0	0.0358271	-0.0624661	0.242745	0.636	0.971373	0
Delivery mode: No pregnancy histoty	Sneathia_amnii	2.09505e-05	-3.06009e-05	6.98373e-05	0.412	0.737413	0.000233312	3.72249e-05	0.00047089	0.028	0.0446502	0.000254262	8.18576e-05	0.000481606	0.01	0.0165598	0.0823973	-0.11442	0.621314	0.422	0.896027	0
Delivery mode: Only abortion history	Sneathia_amnii	3.64888e-06	-2.39534e-05	2.66893e-05	0.766	0.931947	0.000250613	6.13208e-05	0.000455563	0.016	0.0266667	0.000254262	6.18035e-05	0.000456858	0.018	0.0283537	0.0143509	-0.167139	0.169833	0.764	0.994567	0
Delivery mode: Only vaginal delivery history	Sneathia_amnii	4.26148e-05	-1.38792e-05	0.000109555	0.142	0.509491	0.000211647	3.79163e-05	0.000452044	0.016	0.0266667	0.000254262	8.30337e-05	0.00049657	0.008	0.013449	0.167602	-0.158222	0.444043	0.15	0.660511	0
Delivery mode: Only ceserean history	Sneathia_amnii	3.21641e-06	-1.92885e-05	2.99009e-05	0.808	0.95312	0.000251046	6.19521e-05	0.00046673	0.01	0.0176941	0.000254262	6.84646e-05	0.000467881	0.008	0.013449	0.01265	-0.102329	0.225003	0.808	0.994567	0
Delivery mode: Cesarean and vaginal delivery history	Sneathia_amnii	-1.2757e-05	-2.18273e-05	-2.14279e-06	0.01	0.117424	0.000267019	7.10865e-05	0.000474763	0.012	0.0209459	0.000254262	6.42604e-05	0.000456582	0.016	0.025567	-0.0501727	-0.167709	-0.0129264	0.022	0.247101	0
Contraception: Condom	Sneathia_amnii	-1.02171e-06	-6.50005e-06	2.50624e-06	0.614	0.859269	0.000305187	9.57495e-05	0.000560542	0.004	0.00765432	0.000304165	9.93265e-05	0.000561987	0.006	0.010426	-0.00335908	-0.117041	0.00510257	0.62	0.967972	0
Contraception: No contraception	Sneathia_amnii	-6.27608e-07	-2.00816e-05	2.28468e-05	0.966	0.994223	0.000304793	0.000105668	0.000556204	0.006	0.0111779	0.000304165	0.000103672	0.000560991	0.008	0.013449	-0.00206338	90.1307	192.019	0.974	0.994567	0
Contraception: IUD	Sneathia_amnii	2.57174e-05	-2.88993e-05	0.00010925	0.438	0.759396	0.000278448	6.71435e-05	0.000543511	0.01	0.0176941	0.000304165	9.67792e-05	0.000541888	0.002	0.00374396	0.0845508	-0.0815512	0.636096	0.44	0.905526	0
Delivery mode: No pregnancy histoty	Gardnerella_vaginalis	0.000168409	-5.53665e-05	0.000351133	0.12	0.479381	0.00228577	0.00155724	0.00301049	0	0	0.00245418	0.00183259	0.0031274	0	0	0.0686216	-0.0147988	0.168188	0.12	0.62	0
Delivery mode: Only abortion history	Gardnerella_vaginalis	0.000143208	4.17284e-05	0.000243227	0.004	0.0607843	0.00231097	0.00159844	0.00307346	0	0	0.00245418	0.00175014	0.00318383	0	0	0.0583526	0.0159836	0.110294	0.004	0.0775	0
Delivery mode: Only vaginal delivery history	Gardnerella_vaginalis	5.08864e-05	-0.000192709	0.000303049	0.694	0.894925	0.00240329	0.00166936	0.00315489	0	0	0.00245418	0.00179947	0.00320918	0	0	0.0207346	-0.0855942	0.141566	0.694	0.981478	0
Delivery mode: Only ceserean history	Gardnerella_vaginalis	0.000162932	6.2431e-05	0.00027205	0.002	0.0336957	0.00229124	0.00159909	0.00299369	0	0	0.00245418	0.0018014	0.00317317	0	0	0.0663898	0.0265535	0.129751	0.002	0.0455882	0
Delivery mode: Cesarean and vaginal delivery history	Gardnerella_vaginalis	6.63148e-05	-2.45091e-05	0.000178753	0.206	0.578442	0.00238786	0.00171508	0.00311753	0	0	0.00245418	0.0017959	0.00315011	0	0	0.0270212	-0.00895112	0.0756435	0.206	0.753066	0
Contraception: Condom	Gardnerella_vaginalis	2.69487e-05	2.15783e-06	6.89155e-05	0.05	0.298077	0.00320137	0.00233846	0.00392691	0	0	0.00322832	0.00238984	0.00397335	0	0	0.0083476	0.000769259	0.0231419	0.05	0.383663	0
Contraception: No contraception	Gardnerella_vaginalis	0.000260678	0.000144115	0.000408262	0	0	0.00296764	0.00216228	0.00369445	0	0	0.00322832	0.00242051	0.00396303	0	0	0.0807472	0.0456326	0.132695	0	0	0.1
Contraception: IUD	Gardnerella_vaginalis	0.000592295	0.000308867	0.00102824	0	0	0.00263603	0.00191748	0.00349019	0	0	0.00322832	0.00246565	0.00410539	0	0	0.183468	0.097819	0.313268	0	0	0.1
Delivery mode: No pregnancy histoty	Escherichia-Shigella_coli	7.44912e-06	-1.6821e-05	3.75965e-05	0.558	0.839458	0.000144886	4.55295e-05	0.000281946	0.004	0.00765432	0.000152335	6.10198e-05	0.000287075	0	0	0.0488997	-0.0767677	0.457932	0.558	0.954104	0
Delivery mode: Only abortion history	Escherichia-Shigella_coli	-9.04663e-06	-3.41487e-05	5.57854e-06	0.328	0.67356	0.000161381	6.65488e-05	0.000284252	0	0	0.000152335	5.77071e-05	0.000272573	0.002	0.00374396	-0.0593865	-0.913527	0.0210993	0.33	0.842492	0
Delivery mode: Only vaginal delivery history	Escherichia-Shigella_coli	-1.78392e-05	-5.0843e-05	1.06297e-05	0.232	0.603356	0.000170174	7.27646e-05	0.00031105	0	0	0.000152335	5.90722e-05	0.000276106	0.002	0.00374396	-0.117105	-0.337773	0.106204	0.234	0.781681	0
Delivery mode: Only ceserean history	Escherichia-Shigella_coli	-2.83407e-07	-1.18401e-05	1.38855e-05	0.926	0.986557	0.000152618	6.06014e-05	0.000274415	0	0	0.000152335	5.88166e-05	0.0002772	0	0	-0.00186042	-0.103463	0.103929	0.926	0.994567	0
Delivery mode: Cesarean and vaginal delivery history	Escherichia-Shigella_coli	3.26775e-06	-5.9278e-06	2.2444e-05	0.72	0.907317	0.000149067	5.41762e-05	0.000271194	0.002	0.00402597	0.000152335	5.97367e-05	0.000275631	0.002	0.00374396	0.0214511	-0.0362714	0.267481	0.722	0.994567	0
Contraception: Condom	Escherichia-Shigella_coli	-8.92319e-07	-4.17927e-06	8.17306e-07	0.354	0.689322	0.000180396	6.46905e-05	0.000352879	0	0	0.000179504	6.30406e-05	0.000351346	0	0	-0.00497103	-0.0436099	0.00327853	0.354	0.842492	0
Contraception: No contraception	Escherichia-Shigella_coli	-7.69583e-06	-1.96521e-05	3.53155e-06	0.178	0.551383	0.0001872	6.7638e-05	0.000333826	0	0	0.000179504	5.98618e-05	0.000317671	0	0	-0.0428728	-0.204755	0.00900392	0.178	0.71849	0
Contraception: IUD	Escherichia-Shigella_coli	-1.4742e-05	-3.82192e-05	7.92771e-06	0.184	0.552299	0.000194246	5.93685e-05	0.000364989	0.002	0.00402597	0.000179504	5.84883e-05	0.000335326	0.002	0.00374396	-0.0821264	-0.17274	0.117615	0.182	0.727062	0
Delivery mode: No pregnancy histoty	Veillonella_montpellierensis	1.64473e-06	-4.19971e-06	1.07854e-05	0.66	0.883046	4.98989e-05	1.91121e-05	9.3049e-05	0	0	5.15436e-05	2.40498e-05	9.12118e-05	0	0	0.0319095	-0.0659313	0.403495	0.66	0.976471	0
Delivery mode: Only abortion history	Veillonella_montpellierensis	7.21404e-07	-2.54523e-06	3.82472e-06	0.568	0.840076	5.08222e-05	2.21616e-05	9.26847e-05	0	0	5.15436e-05	2.26871e-05	9.3607e-05	0	0	0.013996	-0.0449892	0.105785	0.568	0.954104	0
Delivery mode: Only vaginal delivery history	Veillonella_montpellierensis	-5.58004e-06	-1.52754e-05	3.14748e-06	0.174	0.545951	5.71236e-05	2.79736e-05	0.000103867	0	0	5.15436e-05	2.54293e-05	9.58373e-05	0	0	-0.108259	-0.364021	0.0461972	0.174	0.717287	0
Delivery mode: Only ceserean history	Veillonella_montpellierensis	2.15206e-06	-2.95536e-06	9.38234e-06	0.568	0.840076	4.93915e-05	1.89677e-05	9.08025e-05	0	0	5.15436e-05	2.24329e-05	9.23279e-05	0	0	0.0417522	-0.0425132	0.350659	0.568	0.954104	0
Delivery mode: Cesarean and vaginal delivery history	Veillonella_montpellierensis	2.90385e-06	-1.26854e-06	1.13707e-05	0.44	0.759465	4.86397e-05	2.28473e-05	8.6775e-05	0	0	5.15436e-05	2.46223e-05	9.07431e-05	0	0	0.0563378	-0.025321	0.240504	0.44	0.905526	0
Contraception: Condom	Veillonella_montpellierensis	-6.39586e-07	-1.72581e-06	-6.78162e-08	0.054	0.31	3.75417e-05	1.74552e-05	6.15087e-05	0	0	3.69021e-05	1.71273e-05	6.06579e-05	0	0	-0.017332	-0.067218	-0.00280319	0.054	0.398571	0
Contraception: No contraception	Veillonella_montpellierensis	-2.393e-06	-6.39407e-06	6.15665e-07	0.136	0.501905	3.92951e-05	2.14726e-05	6.75798e-05	0	0	3.69021e-05	1.92344e-05	6.28366e-05	0	0	-0.0648474	-0.192435	0.0143098	0.136	0.63494	0
Contraception: IUD	Veillonella_montpellierensis	5.68866e-06	-2.67964e-06	1.9415e-05	0.296	0.649858	3.12134e-05	9.27332e-06	5.74456e-05	0.004	0.00765432	3.69021e-05	1.73773e-05	6.11096e-05	0	0	0.154156	-0.0811143	0.652282	0.296	0.834182	0
Delivery mode: No pregnancy histoty	Streptococcus_anginosus	-3.73602e-05	-0.000120712	3.41484e-05	0.33	0.67356	0.000160572	-4.77497e-05	0.000394936	0.144	0.19375	0.000123211	-6.86087e-05	0.000338604	0.264	0.322713	-0.303221	-1.68535	8.26475	0.478	0.923077	0
Delivery mode: Only abortion history	Streptococcus_anginosus	-1.58192e-05	-6.22855e-05	1.99333e-05	0.388	0.717661	0.000139031	-6.84796e-05	0.000368433	0.184	0.238861	0.000123211	-7.33375e-05	0.000344471	0.214	0.27144	-0.128391	-3.33978	0.273882	0.486	0.926961	0
Delivery mode: Only vaginal delivery history	Streptococcus_anginosus	-4.74305e-05	-0.000120675	4.15473e-05	0.282	0.636925	0.000170642	-5.19987e-05	0.000420536	0.152	0.202058	0.000123211	-6.96752e-05	0.000357425	0.238	0.298463	-0.384952	-503.109	-0.480281	0.424	0.897814	0
Delivery mode: Only ceserean history	Streptococcus_anginosus	-1.32857e-05	-3.9825e-05	1.82394e-05	0.34	0.677378	0.000136497	-7.12879e-05	0.000345045	0.232	0.293312	0.000123211	-7.85487e-05	0.000321301	0.262	0.320774	-0.107829	-1.57318	0.548401	0.49	0.927737	0
Delivery mode: Cesarean and vaginal delivery history	Streptococcus_anginosus	-6.88264e-06	-1.92644e-05	1.36079e-05	0.38	0.709639	0.000130094	-6.88659e-05	0.000340915	0.238	0.299919	0.000123211	-6.91417e-05	0.000335103	0.246	0.306019	-0.0558604	-0.549227	0.337253	0.53	0.952752	0
Contraception: Condom	Streptococcus_anginosus	3.65793e-06	-1.66934e-06	1.89398e-05	0.378	0.709639	0.000140979	-8.62916e-05	0.000422059	0.254	0.3175	0.000144637	-8.56232e-05	0.000427559	0.248	0.308013	0.0252903	-0.707151	0.10334	0.522	0.948832	0
Contraception: No contraception	Streptococcus_anginosus	2.07801e-05	-1.41681e-05	7.5306e-05	0.314	0.666712	0.000123857	-0.000128243	0.000378166	0.366	0.43438	0.000144637	-0.000103183	0.000395676	0.278	0.338226	0.14367	3.799	1974.87	0.48	0.923077	0
Contraception: IUD	Streptococcus_anginosus	4.38836e-06	-5.69541e-05	0.00010879	0.998	0.998	0.000140249	-0.000138272	0.000380014	0.312	0.380189	0.000144637	-0.000126102	0.000413345	0.306	0.367105	0.0303404	-423.347	-0.0848413	0.956	0.994567	0
Delivery mode: No pregnancy histoty	Megasphaera	7.24299e-06	-4.01252e-05	5.13531e-05	0.706	0.9014	0.000119947	-8.81322e-06	0.000253372	0.07	0.101974	0.00012719	1.98192e-05	0.000241367	0.018	0.0283537	0.056946	-0.205284	2.38657	0.724	0.994567	0
Delivery mode: Only abortion history	Megasphaera	2.93642e-07	-2.03236e-05	1.70983e-05	0.958	0.991423	0.000126897	2.83804e-05	0.000220082	0.01	0.0176941	0.00012719	2.50682e-05	0.000228448	0.016	0.025567	0.00230868	-0.591784	0.123726	0.95	0.994567	0
Delivery mode: Only vaginal delivery history	Megasphaera	1.0813e-05	-3.2973e-05	5.65141e-05	0.652	0.877257	0.000116377	4.70526e-06	0.000228168	0.042	0.0645833	0.00012719	1.67775e-05	0.000223954	0.026	0.039901	0.085014	-0.384169	0.671032	0.662	0.976471	0
Delivery mode: Only ceserean history	Megasphaera	3.255e-07	-1.47059e-05	1.56308e-05	0.996	0.998	0.000126865	1.62898e-05	0.000226313	0.016	0.0266667	0.00012719	2.00002e-05	0.000225461	0.018	0.0283537	0.00255915	-1.38462	0.0454745	0.99	0.994567	0
Delivery mode: Cesarean and vaginal delivery history	Megasphaera	-8.64386e-07	-7.70297e-06	1.01795e-05	0.788	0.941923	0.000128055	2.50539e-05	0.00023578	0.018	0.0296178	0.00012719	2.17811e-05	0.000236159	0.016	0.025567	-0.006796	-0.111371	0.113943	0.788	0.994567	0
Contraception: Condom	Megasphaera	1.04301e-06	-1.5994e-06	7.78847e-06	0.598	0.854197	0.000168913	4.56222e-05	0.000297186	0.008	0.014554	0.000169956	4.80013e-05	0.000295256	0.008	0.013449	0.00613695	-0.0055558	0.177087	0.606	0.967972	0
Contraception: No contraception	Megasphaera	7.22054e-06	-1.18213e-05	2.80793e-05	0.484	0.788025	0.000162736	3.26378e-05	0.000296918	0.01	0.0176941	0.000169956	5.3235e-05	0.0002925	0.008	0.013449	0.0424847	-0.0354424	0.525821	0.488	0.926961	0
Contraception: IUD	Megasphaera	7.99331e-06	-1.84077e-05	3.63074e-05	0.596	0.854197	0.000161963	2.47036e-05	0.000294385	0.022	0.0357442	0.000169956	4.71519e-05	0.000296369	0.006	0.010426	0.0470316	-0.0529468	1.02893	0.602	0.967972	0
Delivery mode: No pregnancy histoty	Metamycoplasma_hominis	5.68418e-06	7.98499e-07	1.13604e-05	0.02	0.186747	4.31931e-05	1.15542e-05	9.26018e-05	0.008	0.014554	4.88773e-05	1.79329e-05	9.64016e-05	0	0	0.116295	0.0356852	0.771386	0.02	0.238462	0
Delivery mode: Only abortion history	Metamycoplasma_hominis	-1.07137e-06	-6.08932e-06	1.90295e-06	0.622	0.859269	4.99487e-05	1.83545e-05	9.43301e-05	0	0	4.88773e-05	1.77074e-05	9.54014e-05	0	0	-0.0219195	-0.309458	0.0354633	0.622	0.967972	0
Delivery mode: Only vaginal delivery history	Metamycoplasma_hominis	8.34706e-06	-2.22704e-06	2.01454e-05	0.156	0.518884	4.05302e-05	1.21176e-05	8.41388e-05	0.002	0.00402597	4.88773e-05	1.91883e-05	9.767e-05	0	0	0.170776	-0.0308266	0.632352	0.156	0.667956	0
Delivery mode: Only ceserean history	Metamycoplasma_hominis	-1.78115e-06	-5.37812e-06	1.40357e-06	0.266	0.636925	5.06585e-05	1.97148e-05	9.94297e-05	0	0	4.88773e-05	1.91277e-05	9.57228e-05	0	0	-0.0364412	-0.0971215	0.0687072	0.266	0.827444	0
Delivery mode: Cesarean and vaginal delivery history	Metamycoplasma_hominis	2.17835e-06	-1.20543e-06	9.75551e-06	0.394	0.727024	4.6699e-05	1.75004e-05	0.000104332	0	0	4.88773e-05	1.8882e-05	0.000104869	0	0	0.0445676	-0.027628	0.265624	0.394	0.885072	0
Contraception: Condom	Metamycoplasma_hominis	5.53468e-09	-6.36385e-07	7.54326e-07	0.96	0.991423	5.72631e-05	1.73642e-05	0.00011974	0.002	0.00402597	5.72687e-05	1.71929e-05	0.00011933	0.002	0.00374396	9.66442e-05	-0.00809437	0.0415713	0.958	0.994567	0
Contraception: No contraception	Metamycoplasma_hominis	4.62158e-06	5.77716e-07	1.06569e-05	0.036	0.253636	5.26471e-05	1.81187e-05	0.000110107	0	0	5.72687e-05	2.09379e-05	0.000119275	0	0	0.0807001	0.0136236	0.167949	0.036	0.313483	0
Contraception: IUD	Metamycoplasma_hominis	2.38974e-05	2.77343e-06	6.45755e-05	0.034	0.243981	3.33712e-05	1.13235e-05	6.29361e-05	0.002	0.00402597	5.72687e-05	1.98213e-05	0.000123046	0.002	0.00374396	0.417286	-0.050137	0.587976	0.032	0.302439	0.1
Delivery mode: No pregnancy histoty	Lactobacillus_iners	0.0005965	1.98707e-05	0.00114415	0.032	0.23619	-0.00370281	-0.00505279	-0.00215131	0	0	-0.00310631	-0.0044443	-0.00168395	0	0	-0.192028	-0.499248	-0.0174379	0.032	0.302439	0
Delivery mode: Only abortion history	Lactobacillus_iners	0.000333973	6.70427e-05	0.000630415	0.02	0.186747	-0.00344029	-0.00475093	-0.00182685	0	0	-0.00310631	-0.00436707	-0.00148201	0	0	-0.107514	-0.298081	-0.0305472	0.02	0.238462	0
Delivery mode: Only vaginal delivery history	Lactobacillus_iners	0.00128622	0.00059546	0.00195413	0	0	-0.00439253	-0.00598902	-0.00289404	0	0	-0.00310631	-0.00451333	-0.0017521	0	0	-0.414065	-0.939362	-0.213712	0	0	0
Delivery mode: Only ceserean history	Lactobacillus_iners	0.000133225	-0.000120836	0.000388971	0.308	0.659392	-0.00323954	-0.00460674	-0.00194197	0	0	-0.00310631	-0.00442106	-0.00174959	0	0	-0.0428885	-0.162387	0.029963	0.308	0.842492	0
Delivery mode: Cesarean and vaginal delivery history	Lactobacillus_iners	6.78265e-05	-0.000125663	0.000284496	0.484	0.788025	-0.00317414	-0.00463151	-0.00185449	0	0	-0.00310631	-0.00455999	-0.00176627	0	0	-0.0218351	-0.115709	0.0388118	0.484	0.926173	0
Contraception: Condom	Lactobacillus_iners	-5.57937e-05	-0.000165875	-2.63072e-06	0.066	0.352759	-0.0042461	-0.00593773	-0.00268576	0	0	-0.00430189	-0.00600669	-0.00271571	0	0	0.0129696	0.000513971	0.042711	0.066	0.452655	0
Contraception: No contraception	Lactobacillus_iners	-0.000331875	-0.000622334	-8.14899e-05	0.008	0.0984127	-0.00397001	-0.00551253	-0.00226443	0	0	-0.00430189	-0.00582314	-0.00268516	0	0	0.0771464	0.0257583	0.193032	0.008	0.131915	0
Contraception: IUD	Lactobacillus_iners	-0.000144588	-0.000590016	0.000351926	0.568	0.840076	-0.0041573	-0.00583272	-0.00224784	0	0	-0.00430189	-0.00598436	-0.00259659	0	0	0.0336104	-0.0859729	0.165484	0.568	0.954104	0
Delivery mode: No pregnancy histoty	Streptococcus_gallolyticus	1.88747e-05	-9.55801e-06	5.05681e-05	0.21	0.583333	0.000154515	5.30189e-05	0.000284322	0.002	0.00402597	0.000173389	7.6631e-05	0.000293838	0	0	0.108857	-0.0441458	0.492372	0.21	0.760514	0
Delivery mode: Only abortion history	Streptococcus_gallolyticus	2.40994e-06	-1.17191e-05	1.58196e-05	0.698	0.898588	0.000170979	7.29943e-05	0.000280352	0	0	0.000173389	7.47418e-05	0.000288112	0	0	0.013899	-0.0747995	0.129132	0.698	0.983545	0
Delivery mode: Only vaginal delivery history	Streptococcus_gallolyticus	2.51283e-06	-4.57633e-05	5.74347e-05	0.982	0.997585	0.000170877	8.04995e-05	0.000287265	0	0	0.000173389	8.47706e-05	0.000295568	0	0	0.0144924	-0.336481	0.296933	0.982	0.994567	0
Delivery mode: Only ceserean history	Streptococcus_gallolyticus	9.92312e-06	-7.35118e-06	3.40082e-05	0.358	0.691895	0.000163466	6.01255e-05	0.000272608	0.002	0.00402597	0.000173389	7.86876e-05	0.00028183	0	0	0.0572303	-0.0259228	0.356901	0.358	0.842492	0
Delivery mode: Cesarean and vaginal delivery history	Streptococcus_gallolyticus	-1.09532e-06	-8.80616e-06	1.17198e-05	0.692	0.894925	0.000174485	8.10686e-05	0.000296338	0	0	0.000173389	8.42039e-05	0.000292137	0	0	-0.00631709	-0.0461978	0.122289	0.692	0.981478	0
Contraception: Condom	Streptococcus_gallolyticus	5.28555e-07	-2.21218e-06	6.34573e-06	0.84	0.956957	0.000231765	0.000116488	0.000375503	0	0	0.000232294	0.000115926	0.000376866	0	0	0.00227537	-0.0126756	0.0242756	0.84	0.994567	0
Contraception: No contraception	Streptococcus_gallolyticus	1.82562e-06	-1.45461e-05	2.29745e-05	0.96	0.991423	0.000230468	0.000119389	0.000384355	0	0	0.000232294	0.000116665	0.00037629	0	0	0.00785909	-0.0775866	0.0927185	0.96	0.994567	0
Contraception: IUD	Streptococcus_gallolyticus	-5.49206e-06	-3.39524e-05	2.89113e-05	0.672	0.88835	0.000237786	0.000110245	0.000414717	0	0	0.000232294	0.00010996	0.000389219	0	0	-0.0236427	-0.109953	0.189013	0.672	0.977425	0
Delivery mode: No pregnancy histoty	BVAB1	-1.12037e-05	-3.07983e-05	1.29098e-06	0.11	0.455882	7.88239e-05	1.95847e-05	0.0001584	0.016	0.0266667	6.76202e-05	1.62237e-05	0.000138433	0.016	0.025567	-0.165685	23.675	678.285	0.118	0.62	0
Delivery mode: Only abortion history	BVAB1	1.11229e-07	-5.07743e-06	4.17441e-06	0.906	0.984783	6.7509e-05	1.55098e-05	0.000146676	0.014	0.0238462	6.76202e-05	1.37944e-05	0.000148458	0.016	0.025567	0.00164491	-1.5657	0.0272673	0.898	0.994567	0
Delivery mode: Only vaginal delivery history	BVAB1	-1.28543e-05	-3.31455e-05	2.71878e-06	0.154	0.518884	8.04745e-05	1.81941e-05	0.000169524	0.01	0.0176941	6.76202e-05	1.41737e-05	0.000144544	0.016	0.025567	-0.190095	-0.80292	0.0644213	0.166	0.699185	0
Delivery mode: Only ceserean history	BVAB1	-2.32105e-06	-6.58416e-06	2.80034e-06	0.33	0.67356	6.99412e-05	1.32252e-05	0.00014611	0.018	0.0296178	6.76202e-05	9.88132e-06	0.000145621	0.026	0.039901	-0.0343248	-1.21421	0.00776347	0.356	0.842492	0
Delivery mode: Cesarean and vaginal delivery history	BVAB1	4.77344e-06	-2.51286e-06	1.58664e-05	0.302	0.65195	6.28467e-05	9.54413e-06	0.000139385	0.026	0.0418919	6.76202e-05	1.48759e-05	0.000142733	0.012	0.0197034	0.070592	0.351933	280.027	0.31	0.842492	0
Contraception: Condom	BVAB1	2.90262e-08	-1.17e-06	1.89168e-06	0.928	0.986557	6.84906e-05	8.19364e-06	0.000155999	0.048	0.0719536	6.85196e-05	7.58048e-06	0.00015525	0.048	0.0703214	0.000423618	-0.0822889	0.0130645	0.976	0.994567	0
Contraception: No contraception	BVAB1	-1.78747e-07	-5.49875e-06	8.12953e-06	0.916	0.986557	6.86984e-05	8.4285e-06	0.000150959	0.028	0.0446502	6.85196e-05	7.79524e-06	0.000153554	0.028	0.0428854	-0.0026087	-0.23497	0.0814526	0.936	0.994567	0
Contraception: IUD	BVAB1	-1.75376e-06	-1.45874e-05	1.40479e-05	0.774	0.932893	7.02734e-05	8.87593e-07	0.000159104	0.054	0.0804808	6.85196e-05	2.71264e-06	0.000145731	0.04	0.0596154	-0.025595	-0.164891	1.12497	0.758	0.994567	0
Delivery mode: No pregnancy histoty	Rhodococcus	3.75628e-07	-1.0523e-06	1.88338e-06	0.58	0.849435	1.27565e-06	-3.51591e-06	5.99283e-06	0.596	0.649648	1.65127e-06	-2.4031e-06	5.80996e-06	0.396	0.460811	0.227477	-58.1517	0.370869	0.884	0.994567	0
Delivery mode: Only abortion history	Rhodococcus	-1.11285e-07	-7.67458e-07	4.23732e-07	0.784	0.939104	1.76256e-06	-1.616e-06	5.97892e-06	0.366	0.43438	1.65127e-06	-1.9291e-06	5.94129e-06	0.41	0.476387	-0.0673932	-1114.84	-1.03161	0.99	0.994567	0
Delivery mode: Only vaginal delivery history	Rhodococcus	-3.64408e-07	-1.40857e-06	7.8498e-07	0.454	0.766558	2.01568e-06	-2.1404e-06	6.63447e-06	0.356	0.425116	1.65127e-06	-2.27803e-06	6.58697e-06	0.46	0.524265	-0.220683	-1148.01	-0.326725	0.754	0.994567	0
Delivery mode: Only ceserean history	Rhodococcus	1.91502e-07	-2.98504e-07	7.87655e-07	0.492	0.796033	1.45977e-06	-2.5168e-06	5.98925e-06	0.552	0.613773	1.65127e-06	-2.25605e-06	5.9593e-06	0.438	0.502889	0.115972	0.0445603	152.683	0.774	0.994567	0
Delivery mode: Cesarean and vaginal delivery history	Rhodococcus	-4.0854e-08	-2.56368e-07	3.87624e-07	0.714	0.904167	1.69213e-06	-2.08625e-06	6.57909e-06	0.434	0.502015	1.65127e-06	-2.16248e-06	6.37608e-06	0.45	0.513623	-0.0247409	-9.20983	0.0973954	0.784	0.994567	0
Contraception: Condom	Rhodococcus	1.28427e-08	-4.4371e-08	1.48452e-07	0.738	0.918058	3.21127e-06	-2.9445e-07	9.05097e-06	0.096	0.135766	3.22411e-06	-3.20466e-07	9.01411e-06	0.096	0.13262	0.00398332	-0.00475309	1.25361	0.766	0.994567	0
Contraception: No contraception	Rhodococcus	-4.97424e-08	-4.81076e-07	4.18631e-07	0.806	0.95221	3.27386e-06	-5.06848e-07	9.21888e-06	0.148	0.197418	3.22411e-06	-4.74092e-07	8.8347e-06	0.144	0.189474	-0.0154282	-13.0618	0.0111673	0.806	0.994567	0
Contraception: IUD	Rhodococcus	-6.2322e-07	-1.30609e-06	-8.13054e-08	0.028	0.226042	3.84733e-06	9.77358e-08	8.78372e-06	0.06	0.0887405	3.22411e-06	-2.4189e-07	7.75629e-06	0.098	0.134902	-0.1933	-17.5542	-0.161539	0.094	0.543657	0
Delivery mode: No pregnancy histoty	Cutibacterium_acnes	7.46106e-08	-7.13119e-08	3.02368e-07	0.472	0.779957	1.28072e-06	2.94997e-07	3.88617e-06	0.002	0.00402597	1.35533e-06	2.82003e-07	4.13397e-06	0	0	0.0550498	-0.571178	0.0893433	0.472	0.92299	0
Delivery mode: Only abortion history	Cutibacterium_acnes	1.0645e-07	3.88095e-08	2.28532e-07	0	0	1.24888e-06	1.80249e-07	3.28348e-06	0.004	0.00765432	1.35533e-06	2.33529e-07	3.54652e-06	0	0	0.0785416	0.0640925	0.579298	0	0	0
Delivery mode: Only vaginal delivery history	Cutibacterium_acnes	-3.70553e-07	-1.4638e-06	5.50416e-08	0.294	0.649145	1.72588e-06	2.68852e-07	5.59797e-06	0	0	1.35533e-06	2.57568e-07	4.19028e-06	0.002	0.00374396	-0.273405	-0.37353	0.232019	0.296	0.834182	0
Delivery mode: Only ceserean history	Cutibacterium_acnes	2.42412e-07	1.33409e-08	8.72556e-07	0.04	0.27193	1.11292e-06	2.15059e-07	3.38834e-06	0	0	1.35533e-06	2.73859e-07	4.25751e-06	0	0	0.178858	-0.0218667	0.21966	0.04	0.336957	0
Delivery mode: Cesarean and vaginal delivery history	Cutibacterium_acnes	-5.45446e-10	-1.00085e-07	7.66441e-08	0.984	0.997585	1.35587e-06	2.01832e-07	4.04182e-06	0.002	0.00402597	1.35533e-06	2.33006e-07	3.98894e-06	0.002	0.00374396	-0.000402446	-0.0222514	0.569965	0.986	0.994567	0
Contraception: Condom	Cutibacterium_acnes	6.63731e-08	1.11286e-09	3.06647e-07	0.064	0.344444	2.02703e-06	6.49446e-07	5.26196e-06	0	0	2.0934e-06	6.49666e-07	5.46892e-06	0	0	0.0317058	0.000609573	0.077056	0.064	0.442857	0
Contraception: No contraception	Cutibacterium_acnes	3.60055e-07	4.92188e-08	1.16661e-06	0	0	1.73335e-06	6.08912e-07	4.18064e-06	0	0	2.0934e-06	6.92197e-07	5.37913e-06	0	0	0.171995	0.031308	0.221365	0	0	0
Contraception: IUD	Cutibacterium_acnes	-8.85502e-09	-4.88232e-07	3.36043e-07	0.992	0.998	2.10226e-06	5.20787e-07	6.06032e-06	0	0	2.0934e-06	6.55194e-07	5.51734e-06	0	0	-0.00422996	-0.0853336	0.426274	0.992	0.994567	0
Delivery mode: No pregnancy histoty	Ureaplasma_parvum	3.79284e-05	-4.60851e-05	0.00011577	0.4	0.7277	-1.28801e-05	-0.00022585	0.000189884	0.948	0.957888	2.50483e-05	-0.000141841	0.000202535	0.784	0.821081	1.51421	-905.897	-0.288224	0.972	0.994567	0
Delivery mode: Only abortion history	Ureaplasma_parvum	-3.91913e-07	-4.07475e-05	3.24942e-05	0.998	0.998	2.54402e-05	-0.000147294	0.00018888	0.73	0.775	2.50483e-05	-0.000144511	0.000188901	0.758	0.798166	-0.0156463	-701.807	-0.174018	0.9	0.994567	0
Delivery mode: Only vaginal delivery history	Ureaplasma_parvum	2.99334e-05	-4.20833e-05	0.000135062	0.468	0.778326	-4.8851e-06	-0.000199759	0.000198934	0.924	0.939764	2.50483e-05	-0.00013567	0.000211447	0.822	0.855101	1.19503	-1203.58	-0.510007	0.93	0.994567	0
Delivery mode: Only ceserean history	Ureaplasma_parvum	5.92629e-06	-2.25916e-05	3.72867e-05	0.662	0.883046	1.9122e-05	-0.000155249	0.000200304	0.82	0.85302	2.50483e-05	-0.000139787	0.000210951	0.774	0.812805	0.236595	-16.8573	0.414486	0.912	0.994567	0
Delivery mode: Cesarean and vaginal delivery history	Ureaplasma_parvum	2.81283e-06	-1.40646e-05	3.28228e-05	0.886	0.978947	2.22354e-05	-0.000150045	0.000192118	0.806	0.841846	2.50483e-05	-0.000145075	0.000195279	0.776	0.813802	0.112296	-4.04799	0.586111	0.938	0.994567	0
Contraception: Condom	Ureaplasma_parvum	-3.28387e-07	-7.17206e-06	7.03262e-06	0.872	0.965429	4.97387e-05	-0.00017097	0.000271962	0.614	0.666457	4.94103e-05	-0.000169094	0.000270967	0.63	0.687676	-0.00664612	-0.0343706	6.6247	0.914	0.994567	0
Contraception: No contraception	Ureaplasma_parvum	-1.47252e-06	-3.23093e-05	3.80933e-05	0.924	0.986557	5.08829e-05	-0.000156011	0.000262732	0.606	0.658696	4.94103e-05	-0.0001572	0.000259578	0.606	0.669017	-0.0298019	-0.434311	3.74393	0.926	0.994567	0
Contraception: IUD	Ureaplasma_parvum	1.65149e-06	-4.18157e-05	6.24088e-05	0.998	0.998	4.77589e-05	-0.000175701	0.000256328	0.668	0.716044	4.94103e-05	-0.000166501	0.000251791	0.644	0.700983	0.0334239	-434.16	-0.15083	0.902	0.994567	0
Delivery mode: No pregnancy histoty	Lactobacillus_crispatus	-0.000924871	-0.00153926	-0.000332568	0.002	0.0336957	-0.00404112	-0.00553228	-0.00235771	0	0	-0.00496599	-0.00643174	-0.00352077	0	0	0.186241	0.0669553	0.371869	0.002	0.0455882	0
Delivery mode: Only abortion history	Lactobacillus_crispatus	-0.000734825	-0.0010323	-0.000458314	0	0	-0.00423117	-0.00560869	-0.00266645	0	0	-0.00496599	-0.0062517	-0.00343529	0	0	0.147971	0.0899894	0.256132	0	0	0.1
Delivery mode: Only vaginal delivery history	Lactobacillus_crispatus	-0.00144454	-0.00210673	-0.000774714	0	0	-0.00352146	-0.00499335	-0.00174394	0	0	-0.00496599	-0.0062349	-0.00332678	0	0	0.290886	0.162404	0.518664	0	0	0.1
Delivery mode: Only ceserean history	Lactobacillus_crispatus	-0.000519011	-0.000778735	-0.000279711	0	0	-0.00444698	-0.00594607	-0.00300002	0	0	-0.00496599	-0.00650664	-0.00353991	0	0	0.104513	0.0565057	0.178881	0	0	0.1
Delivery mode: Cesarean and vaginal delivery history	Lactobacillus_crispatus	-0.000262983	-0.000484481	-6.60494e-05	0.022	0.195977	-0.00470301	-0.00605224	-0.00322218	0	0	-0.00496599	-0.0063181	-0.00356144	0	0	0.0529567	0.0146168	0.115725	0.022	0.247101	0
Contraception: Condom	Lactobacillus_crispatus	-1.66827e-05	-8.99873e-05	2.65115e-05	0.524	0.825407	-0.0050439	-0.00667685	-0.00356467	0	0	-0.00506059	-0.00669457	-0.0035566	0	0	0.00329659	-0.00498665	0.0203928	0.524	0.948832	0
Contraception: No contraception	Lactobacillus_crispatus	-0.000307249	-0.00061622	-3.88094e-05	0.03	0.230198	-0.00475334	-0.00647264	-0.00310626	0	0	-0.00506059	-0.00680539	-0.00340713	0	0	0.0607142	0.0109251	0.148173	0.03	0.290625	0
Contraception: IUD	Lactobacillus_crispatus	-0.00112592	-0.00165432	-0.000626715	0	0	-0.00393467	-0.00565235	-0.00219837	0	0	-0.00506059	-0.00682853	-0.00350228	0	0	0.222487	0.123029	0.393711	0	0	0.1
Delivery mode: No pregnancy histoty	Bifidobacterium_longum	1.1578e-05	-1.46226e-05	3.93995e-05	0.402	0.729625	-6.48196e-06	-8.09176e-05	7.37395e-05	0.874	0.899535	5.09605e-06	-5.2772e-05	7.31399e-05	0.866	0.890119	2.27196	-6.40601	5.16189	0.952	0.994567	0
Delivery mode: Only abortion history	Bifidobacterium_longum	3.9621e-06	-1.23534e-05	1.41557e-05	0.512	0.814784	1.13396e-06	-5.72164e-05	6.16089e-05	0.984	0.987824	5.09605e-06	-5.76445e-05	6.41488e-05	0.922	0.931617	0.777483	-311.073	0.0277283	0.798	0.994567	0
Delivery mode: Only vaginal delivery history	Bifidobacterium_longum	-2.27175e-05	-4.30664e-05	-7.70138e-06	0.008	0.0984127	2.78136e-05	-3.16034e-05	0.000105728	0.456	0.522009	5.09605e-06	-5.54176e-05	7.02782e-05	0.908	0.923102	-4.45787	-1654.18	-1.39527	0.908	0.994567	0
Delivery mode: Only ceserean history	Bifidobacterium_longum	1.40435e-05	6.99134e-07	3.0186e-05	0.048	0.295238	-8.94741e-06	-7.54604e-05	6.62357e-05	0.752	0.795089	5.09605e-06	-5.86677e-05	7.35732e-05	0.912	0.923922	2.75575	-33.7369	1.20871	0.916	0.994567	0
Delivery mode: Cesarean and vaginal delivery history	Bifidobacterium_longum	4.88225e-06	-3.1917e-06	3.04213e-05	0.742	0.91861	2.13803e-07	-6.50161e-05	5.36997e-05	0.944	0.955091	5.09605e-06	-6.39088e-05	6.97666e-05	0.838	0.865933	0.958045	-6.69778	0.527583	0.604	0.967972	0
Contraception: Condom	Bifidobacterium_longum	8.97082e-07	-1.0614e-06	7.08998e-06	0.604	0.854197	-1.28207e-05	-9.60027e-05	6.50794e-05	0.76	0.802452	-1.19237e-05	-9.24767e-05	6.36511e-05	0.76	0.799186	-0.0752355	-118.625	-0.0671713	0.716	0.994567	0
Contraception: No contraception	Bifidobacterium_longum	1.03151e-05	-2.43704e-06	3.2154e-05	0.18	0.551383	-2.22387e-05	-0.000111999	5.11869e-05	0.576	0.633191	-1.19237e-05	-8.96753e-05	6.19518e-05	0.742	0.785587	-0.865093	-215.163	-0.149903	0.814	0.994567	0
Contraception: IUD	Bifidobacterium_longum	2.82395e-05	1.11437e-06	7.20032e-05	0.064	0.344444	-4.01631e-05	-0.00011595	1.60565e-05	0.19	0.245417	-1.19237e-05	-9.20889e-05	7.47302e-05	0.744	0.78663	-2.36836	-285.535	1.45951	0.804	0.994567	0
Delivery mode: No pregnancy histoty	Lactobacillus_vaginalis	2.07838e-08	-4.90019e-06	4.74124e-06	0.988	0.998	1.53432e-05	3.05616e-06	2.71735e-05	0.012	0.0209459	1.5364e-05	3.77333e-06	2.59883e-05	0.012	0.0197034	0.00135276	-0.429369	0.469618	0.996	0.997287	0
Delivery mode: Only abortion history	Lactobacillus_vaginalis	1.63379e-06	-3.53953e-07	3.52282e-06	0.122	0.481034	1.37302e-05	3.31127e-06	2.55223e-05	0.014	0.0238462	1.5364e-05	4.94384e-06	2.71628e-05	0.006	0.010426	0.106339	0.0639821	1.193	0.128	0.623899	0
Delivery mode: Only vaginal delivery history	Lactobacillus_vaginalis	-3.78834e-06	-8.7087e-06	2.75736e-06	0.174	0.545951	1.91524e-05	7.20151e-06	3.30393e-05	0	0	1.5364e-05	5.34029e-06	2.85087e-05	0.002	0.00374396	-0.246572	-1.4277	0.0764132	0.176	0.71849	0
Delivery mode: Only ceserean history	Lactobacillus_vaginalis	2.41028e-06	3.96138e-07	4.67307e-06	0.022	0.195977	1.29537e-05	2.35016e-06	2.51762e-05	0.016	0.0266667	1.5364e-05	4.70931e-06	2.71755e-05	0.002	0.00374396	0.156878	0.0595294	1.35145	0.024	0.265714	0
Delivery mode: Cesarean and vaginal delivery history	Lactobacillus_vaginalis	7.00503e-07	-9.85993e-07	2.95714e-06	0.486	0.789623	1.46635e-05	3.54428e-06	2.58801e-05	0.01	0.0176941	1.5364e-05	4.48245e-06	2.65046e-05	0.006	0.010426	0.0455938	-0.0827975	0.31339	0.492	0.927737	0
Contraception: Condom	Lactobacillus_vaginalis	-3.05396e-08	-5.79135e-07	3.6819e-07	0.852	0.956957	1.98701e-05	7.64928e-06	3.42456e-05	0	0	1.98395e-05	7.46194e-06	3.43341e-05	0	0	-0.00153933	-0.037964	0.0228451	0.852	0.994567	0
Contraception: No contraception	Lactobacillus_vaginalis	-4.8614e-07	-2.7498e-06	1.7099e-06	0.63	0.867229	2.03257e-05	8.48052e-06	3.54021e-05	0	0	1.98395e-05	8.65918e-06	3.4596e-05	0	0	-0.0245036	-0.163895	0.127719	0.63	0.971373	0
Contraception: IUD	Lactobacillus_vaginalis	-1.66391e-06	-5.31604e-06	2.37913e-06	0.412	0.737413	2.15034e-05	8.54534e-06	3.61349e-05	0.002	0.00402597	1.98395e-05	7.29935e-06	3.27433e-05	0.004	0.00722611	-0.0838687	-0.505648	0.107166	0.416	0.896027	0
Delivery mode: No pregnancy histoty	Lactobacillus_coleohominis	4.45875e-08	-1.78016e-07	2.76093e-07	0.664	0.884192	1.63816e-06	8.21245e-07	2.66096e-06	0	0	1.68275e-06	9.17071e-07	2.72622e-06	0	0	0.0264968	-0.132847	0.170504	0.664	0.976471	0
Delivery mode: Only abortion history	Lactobacillus_coleohominis	-2.91556e-08	-1.68036e-07	1.05029e-07	0.676	0.889474	1.7119e-06	8.90462e-07	2.61626e-06	0	0	1.68275e-06	8.48488e-07	2.60926e-06	0	0	-0.0173262	-0.119781	0.0640129	0.676	0.977425	0
Delivery mode: Only vaginal delivery history	Lactobacillus_coleohominis	5.37106e-08	-3.57964e-07	5.12714e-07	0.804	0.95221	1.62904e-06	7.71327e-07	2.66362e-06	0	0	1.68275e-06	7.86302e-07	2.5772e-06	0	0	0.0319184	-0.249225	0.30337	0.804	0.994567	0
Delivery mode: Only ceserean history	Lactobacillus_coleohominis	4.65365e-11	-1.40075e-07	1.62174e-07	0.918	0.986557	1.6827e-06	8.05951e-07	2.5912e-06	0	0	1.68275e-06	8.1717e-07	2.6911e-06	0	0	2.76551e-05	-0.0989316	0.0966321	0.918	0.994567	0
Delivery mode: Cesarean and vaginal delivery history	Lactobacillus_coleohominis	-7.16606e-08	-1.40095e-07	-1.59724e-09	0.048	0.295238	1.75441e-06	9.47552e-07	2.83143e-06	0	0	1.68275e-06	9.06681e-07	2.68564e-06	0	0	-0.0425854	-0.0964373	-0.00194795	0.048	0.372	0
Contraception: Condom	Lactobacillus_coleohominis	2.03645e-08	-4.23944e-09	9.09055e-08	0.246	0.623039	1.99569e-06	1.00626e-06	3.28492e-06	0	0	2.01605e-06	1.02225e-06	3.28558e-06	0	0	0.0101012	-0.00229916	0.0455516	0.246	0.80443	0
Contraception: No contraception	Lactobacillus_coleohominis	1.19966e-07	-5.97438e-08	3.31477e-07	0.196	0.566236	1.89608e-06	9.80334e-07	3.17307e-06	0	0	2.01605e-06	1.06153e-06	3.36173e-06	0	0	0.0595055	-0.0283636	0.18982	0.196	0.744903	0
Contraception: IUD	Lactobacillus_coleohominis	4.66996e-08	-3.12702e-07	5.23633e-07	0.852	0.956957	1.96935e-06	9.77951e-07	3.39447e-06	0	0	2.01605e-06	1.03365e-06	3.34091e-06	0	0	0.0231639	-0.176008	0.280374	0.852	0.994567	0
Delivery mode: No pregnancy histoty	Lactobacillus_johnsonii	6.23639e-06	-5.00343e-05	6.24676e-05	0.84	0.956957	-5.11828e-05	-0.000173491	4.91406e-05	0.374	0.441845	-4.49464e-05	-0.000172626	5.02199e-05	0.396	0.460811	-0.138752	-1.19122	37.9802	0.94	0.994567	0
Delivery mode: Only abortion history	Lactobacillus_johnsonii	2.28357e-05	-1.09561e-06	4.29318e-05	0.062	0.343214	-6.77821e-05	-0.000181108	2.58354e-05	0.212	0.268903	-4.49464e-05	-0.00015112	5.06064e-05	0.396	0.460811	-0.508066	-259.616	-0.345152	0.442	0.905526	0
Delivery mode: Only vaginal delivery history	Lactobacillus_johnsonii	-8.77913e-06	-5.64328e-05	5.48751e-05	0.73	0.9125	-3.61673e-05	-0.000149574	8.98943e-05	0.58	0.636686	-4.49464e-05	-0.000140753	6.64159e-05	0.394	0.460558	0.195324	-4.01938	7.16318	0.852	0.994567	0
Delivery mode: Only ceserean history	Lactobacillus_johnsonii	2.50297e-05	1.70165e-06	5.79905e-05	0.05	0.298077	-6.99761e-05	-0.000175473	3.73989e-05	0.224	0.28366	-4.49464e-05	-0.000148439	5.75671e-05	0.424	0.489717	-0.556879	-3.05322	7.28635	0.458	0.911765	0
Delivery mode: Cesarean and vaginal delivery history	Lactobacillus_johnsonii	2.05276e-06	-6.48987e-06	2.75489e-05	0.812	0.955833	-4.69991e-05	-0.000162478	4.84177e-05	0.394	0.461952	-4.49464e-05	-0.000159658	5.22993e-05	0.424	0.489717	-0.0456713	-1.77413	1.08587	0.984	0.994567	0
Contraception: Condom	Lactobacillus_johnsonii	3.44062e-06	-7.46438e-07	1.43285e-05	0.246	0.623039	-0.000102791	-0.000226008	2.1992e-05	0.104	0.145487	-9.93507e-05	-0.000224801	2.78684e-05	0.11	0.149561	-0.0346311	-16.9238	0.000796448	0.34	0.842492	0
Contraception: No contraception	Lactobacillus_johnsonii	1.64552e-05	-9.85986e-06	5.35577e-05	0.274	0.636925	-0.000115806	-0.000250741	-7.21408e-06	0.046	0.0696289	-9.93507e-05	-0.000227771	1.57962e-05	0.088	0.122662	-0.165627	-0.466926	3.65317	0.354	0.842492	0
Contraception: IUD	Lactobacillus_johnsonii	-1.19575e-05	-2.54816e-05	-2.39466e-07	0.052	0.305303	-8.73932e-05	-0.000242204	2.96285e-05	0.158	0.208603	-9.93507e-05	-0.000243756	5.54658e-06	0.082	0.115336	0.120357	-0.00853445	4.15897	0.134	0.63494	0
Delivery mode: No pregnancy histoty	Ureaplasma_urealyticum	-2.04067e-06	-2.26251e-05	2.37911e-05	0.826	0.956957	-5.14099e-05	-0.00015921	2.02141e-06	0.13	0.178635	-5.34506e-05	-0.000144276	-5.81669e-07	0.082	0.115336	0.0381786	-0.429524	1.94159	0.852	0.994567	0
Delivery mode: Only abortion history	Ureaplasma_urealyticum	7.53915e-06	1.73175e-06	1.67724e-05	0.008	0.0984127	-6.09897e-05	-0.000156504	-5.48055e-06	0.046	0.0696289	-5.34506e-05	-0.000138821	-2.56013e-06	0.058	0.0838619	-0.141049	-2.77713	-0.123375	0.054	0.398571	0
Delivery mode: Only vaginal delivery history	Ureaplasma_urealyticum	2.23236e-06	-1.41386e-06	7.04185e-06	0.31	0.661846	-5.56829e-05	-0.00014577	-5.73272e-06	0.042	0.0645833	-5.34506e-05	-0.000142298	-4.36366e-06	0.05	0.0729755	-0.0417649	-71.1758	-0.0764607	0.34	0.842492	0
Delivery mode: Only ceserean history	Ureaplasma_urealyticum	4.88298e-06	-3.56267e-06	2.21416e-05	0.668	0.887993	-5.83335e-05	-0.000149761	-4.75017e-07	0.07	0.101974	-5.34506e-05	-0.000130838	-4.04692e-08	0.064	0.092365	-0.0913551	-0.272731	0.481094	0.648	0.971373	0
Delivery mode: Cesarean and vaginal delivery history	Ureaplasma_urealyticum	6.74054e-07	-2.73796e-07	2.39608e-06	0.296	0.649858	-5.41246e-05	-0.000146226	-1.17345e-06	0.066	0.0966919	-5.34506e-05	-0.000143028	-1.02179e-06	0.07	0.100649	-0.0126108	-0.509624	0.00337662	0.342	0.842492	0
Contraception: Condom	Ureaplasma_urealyticum	-3.48138e-07	-1.97345e-06	2.71233e-07	0.446	0.763024	-5.61773e-05	-0.000167845	6.75041e-06	0.156	0.206667	-5.65254e-05	-0.000170273	6.86203e-06	0.156	0.203879	0.00615896	-5.51936	0.00102428	0.346	0.842492	0
Contraception: No contraception	Ureaplasma_urealyticum	-1.24669e-06	-5.37583e-06	2.16919e-06	0.558	0.839458	-5.52788e-05	-0.000161078	3.97127e-06	0.132	0.180742	-5.65254e-05	-0.000165918	4.84769e-06	0.15	0.197034	0.0220554	-10.0564	0.0279919	0.444	0.905526	0
Contraception: IUD	Ureaplasma_urealyticum	3.38717e-06	-3.82652e-07	1.06481e-05	0.16	0.52766	-5.99126e-05	-0.000182396	3.92215e-06	0.132	0.180742	-5.65254e-05	-0.000173408	4.24728e-06	0.14	0.185154	-0.059923	-0.0493953	21.1795	0.144	0.648837	0
