# Supplementary material for: Population-level analyses identify host and environmental variables influencing the vaginal microbiome
Source: Signal Transduct Target Ther. 2025 Feb 19;10:64. doi: 10.1038/s41392-025-02152-8 (PMC11836416; doi:10.1038/s41392-025-02152-8)
Supplement: Supplementary file 14 — supplementary table 13 [file 41392_2025_2152_MOESM14_ESM.xlsx]

## Sheet: Sheet1
Table S13. Five datasets of vaginal microbiome from public databases used in this study.
Public data	Accession number	Sequencing platform	Sequencing strategy	Age (years)	Sample size	Ethnicity	Participants	Reference (DOI)
Australia	PRJEB26795 (European Nucleotide Archive)	Roche 454	16S rRNA gene (V3-V4)	17-21	180	Caucasian, Central and South-East Asian and Indian	University students	doi: 10.1371/journal.pone.0171856
Canada	MG-RAST server under project number 1224	Roche 454	cpn60 gene universal target sequencing	18-49	310	White, Asian, Black, Aboriginal and Hispanic population	Non-pregnant, premenopausal women	doi: 10.1371/journal.pone.0135620
South Africa	PRJEB30774 (European Nucleotide Archive)	Illumina MiSeq	16S rRNA gene (V4)	15-19	351	African	Adolescents receiving hormonal contraception	doi: 10.1038/s41467-020-19382-9
South Korea	ERP013986 (European Nucleotide Archive)	Illumina MiSeq	16S rRNA gene (V4)	mean age range from 39.76 to 65.06	542	South-East Asian	Twins and related and unrelated females	doi: 10.1016/j.chom.2016.11.010
Belgium	PRJEB50407 (European Nucleotide Archive)	Illumina MiSeq	16S rRNA gene (V4)	18-98	3345	White	Non-pregnant Belgian citzens	doi: 10.1038/s41564-023-01500-0
