# Supplementary material for: Population-level analyses identify host and environmental variables influencing the vaginal microbiome
Source: Signal Transduct Target Ther. 2025 Feb 19;10:64. doi: 10.1038/s41392-025-02152-8 (PMC11836416; doi:10.1038/s41392-025-02152-8)
Supplement: Supplementary file 15 — supplementary table 14 [file 41392_2025_2152_MOESM15_ESM.xlsx]

## Sheet: Table S14
Table S14. Characteristics of the participants undergoing fresh-embryo transfer within 60 days after sample collection.
Vagitype	1	2	3	4	5	6	7	8	9	10	11	12	13
N (%)	396 (46.86)	324 (38.34)	22 (2.60)	21 (2.49)	22 (2.60)	14 (1.66)	14 (1.66)	9 (1.07)	6 (0.71)	7 (0.83)	5 (0.59)	1 (0.12)	4 (0.47)
Characteristics of the Participants at Baseline
Age（year）	32 (29-35)	31.5 (29-35)	32 (31-33.75)	34 (30-37)	32 (31-36.5)	33 (29.25-35.75)	34 (30.25-35.75)	31 (31-33)	32.5 (29.75-34.5)	31 (29-41.5)	32 (31-37)	32 (NA)	31 (30.25-31.25)
BMI (kg/m2)	22.73 (21.05-25.15)	23.14 (21.00-25.94)	25.31 (22.08-27.09)	23.44 (21.45-26.54)	23.53 (21.68-25.18)	22.60 (21.08-25.84)	26.14 (22.67-27.88)	23.49 (23.15-24.77)	21.68 (21.23-23.86)	18.78 (17.99-19.40)	23.20 (22.17-29.66)	31.60 (NA)	23.94 (22.32-25.64)
Basal FSH level (IU/L)	6.83 (5.90-8.12)	6.81 (5.80-8.22)	7.29 (6.32-8.20)	6.99 (6.02-7.81)	6.60 (6.09-7.41)	6.65 (5.90-8.40)	6.37 (5.11-7.61)	6.73 (5.41-7.18)	6.52 (5.58-7.36)	6.11 (5.70-6.74)	7.27 (5.94-8.03)	8.60 (NA)	6.11 (6.02-6.58)
Fresh cycle characteristics
No. of embryos transferred
1	100 (25.25)	83 (25.62)	8 (36.36)	5 (23.81)	8 (36.36)	4 (28.57)	3 (21.43)	4 (44.44)	3 (50.00)	1 (14.29)	2 (40.00)	1 (100.00)	0 (0.00)
2	296 (74.75)	241 (74.38)	14 (63.64)	16 (76.19)	14 (63.64)	10 (71.43)	11 (78.57)	5 (55.56)	3 (50.00)	6 (85.71)	3 (60.00)	0 (0.00)	4 (100.00)
Outcome
Clinical pregnancy	229 (57.83)	193 (59.57)	11 (50.00)	10 (47.62)	15 (68.18)	9 (64.29)	5 (35.71)	5 (55.56)	3 (50.00)	3 (42.86)	1 (20.00)	0 (0.00)	2 (50.00)
Live birth	197 (49.75)	173 (53.40)	11 (50.00)	8 (38.10)	13 (59.09)	6 (42.86)	3 (21.43)	5 (55.56)	3 (50.00)	3 (42.86)	1 (20.00)	0 (0.00)	1 (25.00)
Data are presented as median, inter-quartile range (IQR), n (%).
BMI, body mass index; FSH, follicular-stimulating hormone.
Clinical pregnancy was defined as the observation of a gestational sac in uterine cavity on ultrasonography.
