# Supplementary material for: Population-level analyses identify host and environmental variables influencing the vaginal microbiome
Source: Signal Transduct Target Ther. 2025 Feb 19;10:64. doi: 10.1038/s41392-025-02152-8 (PMC11836416; doi:10.1038/s41392-025-02152-8)
Supplement: Supplementary file 16 — supplementary table 15 [file 41392_2025_2152_MOESM16_ESM.xlsx]

## Sheet: Table S15.
Table S15. Multivariate analysis for the live birth and clinical pregnancy outcome.
Livebirth	OR	CI 5%	CI 95%	P value		Clinical Pregnancy	OR	CI 5%	CI 95%	P value
Age	0.899354	0.870104	0.928605	2.43399e-11		Age	0.896826	0.867682	0.926013	7.91422e-12
BMI	1.02475	0.983256	1.06831	0.246739		BMI	1.03812	0.995291	1.08341	0.0819435
Number of embryos transferred	1.60785	1.1591	2.23688	0.004416		Number of embryos transferred	1.61515	1.16613	2.23849	0.00393887
BV	1					BV	1
Normal	1.64726	0.919473	3.0144	0.0938199		Normal	1.38568	0.775839	2.47882	0.269182
Intermediate	1.26076	0.611327	2.63021	0.531509		Intermediate	1.06144	0.517055	2.18259	0.870736
Livebirth	OR	CI 5%	CI 95%	P value		Clinical Pregnancy	OR	CI 5%	CI 95%	P value
Age	0.903168	0.874296	0.932072	8.20759e-11		Age	0.90012	0.871267	0.929033	2.3227e-11
BMI	1.02264	0.980968	1.06645	0.292087		BMI	1.04138	0.99809	1.08726	0.0613102
Number of embryos transferred	1.65525	1.19546	2.29909	0.00237279		Number of embryos transferred	1.64849	1.19167	2.28239	0.00254898
Vagitype 7	1					Vagitype 7	1
Vagitype 1	3.14032	0.975761	12.8836	0.0552705		Vagitype 1	2.34466	0.781974	7.69418	0.128973
Vagitype 2	3.61827	1.12133	14.8701	0.0306303		Vagitype 2	2.47553	0.823084	8.1427	0.107111
Vagitype 3	3.42883	0.813082	17.2072	0.0947221		Vagitype 3	1.747	0.441008	7.34904	0.429085
Vagitype 4	2.20772	0.502418	11.2656	0.299433		Vagitype 4	1.72708	0.428715	7.34982	0.443698
Vagitype 5	5.38546	1.27438	27.3565	0.0213445		Vagitype 5	4.21653	1.04589	18.6205	0.0429778
Vagitype 6	2.62063	0.53254	14.6443	0.238404		Vagitype 6	3.33432	0.730146	16.7184	0.12114
Vagitype 8	4.67238	0.798023	31.749	0.0878345		Vagitype 8	2.45136	0.442314	14.6648	0.305346
Vagitype 9	3.87803	0.533418	30.9984	0.178858		Vagitype 9	2.07945	0.301375	14.8294	0.452349
Vagitype 10	2.96124	0.39948	23.2555	0.285169		Vagitype 10	1.69131	0.240087	11.7987	0.591943
Vagitype 11	1.04643	0.0776681	9.87934	0.969284		Vagitype 11	0.511269	0.0384924	4.47348	0.554882
Vagitype 12	1.26326	0.00781374	31.1441	0.895809		Vagitype 12	0.569315	0.0035855	13.1947	0.737221
Vagitype 13	0.992281	0.0755037	9.36643	0.994692		Vagitype 13	1.20393	0.140985	10.4927	0.861133
OR, odds radio; CI, confidence interval; BMI, body mass index. P values were calculated under a logistic regression model with Firth's bias reduction method.
